# Supplementary material for: Endothelial BMP6 Drives Hemodynamic‐Dependent VSMCs Calcification in Carotid Atherosclerosis
Source: Adv Sci (Weinh). 2025 Oct 13;13(2):e02801. doi: 10.1002/advs.202502801 (PMC12786358; doi:10.1002/advs.202502801)
Supplement: Supplementary file 2 — Supporting Information [file ADVS-13-e02801-s002.xlsx]

## Sheet: advs72223-sup-0002-TableS1
gene	Ensembl	p_val	avg_log2FC	pct.1	pct.2	p_val_adj	cluster
TRBC2	ENSG00000211772	0	2.39855	0.728	0.182	0	0
IL7R	ENSG00000168685	0	2.27767	0.591	0.164	0	0
TRAC	ENSG00000277734	0	2.1877	0.651	0.172	0	0
SPOCK2	ENSG00000107742	0	2.02145	0.576	0.136	0	0
TRBC1	ENSG00000211751	0	1.98048	0.4	0.103	0	0
CD2	ENSG00000116824	0	1.93901	0.536	0.128	0	0
CD52	ENSG00000169442	0	1.89933	0.551	0.18	0	0
CCL5	ENSG00000271503	0	1.75079	0.633	0.255	0	0
PTPRC	ENSG00000081237	0	1.74802	0.754	0.388	0	0
IL2RG	ENSG00000147168	0	1.71763	0.651	0.275	0	0
FYN	ENSG00000010810	0	1.69343	0.578	0.316	0	0
CLEC2D	ENSG00000069493	0	1.68981	0.402	0.126	0	0
CD8A	ENSG00000153563	0	1.68924	0.316	0.093	0	0
RUNX3	ENSG00000020633	0	1.68039	0.612	0.23	0	0
GZMA	ENSG00000145649	0	1.58323	0.329	0.09	0	0
IKZF3	ENSG00000161405	0	1.57093	0.366	0.104	0	0
IL2RB	ENSG00000100385	0	1.55084	0.421	0.119	0	0
CXCR4	ENSG00000121966	0	1.54373	0.832	0.456	0	0
CD3E	ENSG00000198851	0	1.51627	0.348	0.085	0	0
CD48	ENSG00000117091	0	1.47287	0.436	0.179	0	0
SH2D2A	ENSG00000027869	0	1.4508	0.329	0.093	0	0
CNOT6L	ENSG00000138767	0	1.45041	0.446	0.226	0	0
RPS27	ENSG00000177954	0	1.4497	0.991	0.939	0	0
CD3D	ENSG00000167286	0	1.44568	0.316	0.075	0	0
GZMK	ENSG00000113088	0	1.43827	0.27	0.074	0	0
LCK	ENSG00000182866	0	1.42866	0.308	0.076	0	0
BCL11B	ENSG00000127152	0	1.42343	0.322	0.083	0	0
RAC2	ENSG00000128340	0	1.4005	0.577	0.319	0	0
ZFP36L2	ENSG00000152518	0	1.39658	0.679	0.566	0	0
KLRB1	ENSG00000111796	0	1.38752	0.232	0.064	0	0
SYNE2	ENSG00000054654	0	1.38375	0.373	0.189	0	0
SARAF	ENSG00000133872	0	1.37701	0.571	0.534	0	0
SLC38A1	ENSG00000111371	0	1.37071	0.371	0.147	0	0
ETS1	ENSG00000134954	0	1.35326	0.487	0.277	0	0
CD3G	ENSG00000160654	0	1.35109	0.259	0.061	0	0
CD96	ENSG00000153283	0	1.34759	0.3	0.079	0	0
IL32	ENSG00000008517	0	1.34629	0.396	0.239	0	0
RPS29	ENSG00000213741	0	1.33066	0.994	0.961	0	0
TCF7	ENSG00000081059	0	1.31825	0.265	0.074	0	0
APOBEC3G	ENSG00000239713	0	1.3048	0.327	0.152	0	0
BTG1	ENSG00000133639	0	1.29963	0.874	0.71	0	0
CDC42SE2	ENSG00000158985	0	1.28284	0.377	0.211	0	0
AKNA	ENSG00000106948	0	1.27829	0.334	0.172	0	0
EMB	ENSG00000170571	0	1.23916	0.36	0.187	0	0
WIPF1	ENSG00000115935	0	1.23546	0.526	0.395	0	0
ARHGAP9	ENSG00000123329	0	1.23238	0.336	0.159	0	0
IKZF1	ENSG00000185811	0	1.22928	0.31	0.158	0	0
EZR	ENSG00000092820	0	1.22605	0.5	0.385	0	0
STK17B	ENSG00000081320	0	1.21986	0.488	0.337	0	0
NKG7	ENSG00000105374	0	1.21266	0.218	0.081	0	0
GNLY	ENSG00000115523	0	1.21126	0.105	0.036	0	0
SLFN5	ENSG00000166750	0	1.21026	0.291	0.197	0	0
LEPROTL1	ENSG00000104660	0	1.20371	0.365	0.26	0	0
PDCD4	ENSG00000150593	0	1.19209	0.385	0.282	0	0
PPP2R5C	ENSG00000078304	0	1.18924	0.442	0.376	0	0
PCED1B-AS1	ENSG00000247774	0	1.18024	0.264	0.132	0	0
FYB1	ENSG00000082074	0	1.16556	0.519	0.336	0	0
ITM2A	ENSG00000078596	0	1.1645	0.329	0.192	0	0
FAM102A	ENSG00000167106	0	1.15822	0.268	0.132	0	0
P2RY10	ENSG00000078589	0	1.14433	0.235	0.068	0	0
CYTIP	ENSG00000115165	0	1.14423	0.335	0.169	0	0
GZMH	ENSG00000100450	0	1.14376	0.169	0.054	0	0
RESF1	ENSG00000174718	0	1.14133	0.272	0.189	0	0
ARHGDIB	ENSG00000111348	0	1.14069	0.741	0.644	0	0
STK4	ENSG00000101109	0	1.13192	0.371	0.264	0	0
EML4	ENSG00000143924	0	1.12901	0.32	0.227	0	0
TXNIP	ENSG00000265972	0	1.12685	0.514	0.487	0	0
LCP1	ENSG00000136167	0	1.12415	0.753	0.469	0	0
TSC22D3	ENSG00000157514	0	1.1218	0.576	0.546	0	0
CORO1A	ENSG00000102879	0	1.11995	0.267	0.16	0	0
KLRK1	ENSG00000213809	0	1.1142	0.197	0.07	0	0
RCAN3	ENSG00000117602	0	1.11346	0.243	0.114	0	0
ARL4C	ENSG00000188042	0	1.11264	0.576	0.47	0	0
HLA-B	ENSG00000234745	0	1.10905	0.991	0.947	0	0
PPP1R16B	ENSG00000101445	0	1.10513	0.219	0.069	0	0
GNG2	ENSG00000186469	0	1.10135	0.332	0.185	0	0
ITK	ENSG00000113263	0	1.09827	0.225	0.063	0	0
P2RY8	ENSG00000182162	0	1.09627	0.205	0.066	0	0
PBXIP1	ENSG00000163346	0	1.09424	0.32	0.236	0	0
FCMR	ENSG00000162894	0	1.08956	0.198	0.057	0	0
CREM	ENSG00000095794	0	1.07959	0.405	0.316	0	0
PRF1	ENSG00000180644	0	1.07704	0.162	0.05	0	0
FNBP1	ENSG00000187239	0	1.06987	0.443	0.385	0	0
CD5	ENSG00000110448	0	1.0678	0.19	0.048	0	0
HLA-A	ENSG00000206503	0	1.06733	0.98	0.951	0	0
SPN	ENSG00000197471	0	1.06729	0.227	0.113	0	0
SEPTIN9	ENSG00000184640	0	1.06715	0.466	0.428	0	0
PDE4D	ENSG00000113448	0	1.0655	0.215	0.096	0	0
RPL28	ENSG00000108107	0	1.06214	0.575	0.553	0	0
RASGRP1	ENSG00000172575	0	1.05926	0.204	0.058	0	0
RPL23A	ENSG00000198242	0	1.05793	0.95	0.915	0	0
TMC8	ENSG00000167895	0	1.05613	0.22	0.106	0	0
CD69	ENSG00000110848	0	1.05352	0.359	0.162	0	0
RPS15A	ENSG00000134419	0	1.05137	0.954	0.92	0	0
RORA	ENSG00000069667	0	1.04245	0.265	0.169	0	0
CD247	ENSG00000198821	0	1.03903	0.192	0.05	0	0
RPS3	ENSG00000149273	0	1.03824	0.839	0.818	0	0
CST7	ENSG00000077984	0	1.03593	0.193	0.068	0	0
LAT	ENSG00000213658	0	1.02938	0.202	0.08	0	0
RPL30	ENSG00000156482	0	1.02886	0.962	0.927	0	0
HLA-F	ENSG00000204642	0	1.02224	0.363	0.306	0	0
RPLP2	ENSG00000177600	0	1.01693	0.793	0.797	0	0
RPS2	ENSG00000140988	0	1.01221	0.905	0.881	0	0
GIMAP7	ENSG00000179144	0	1.01058	0.191	0.083	0	0
DUSP4	ENSG00000120875	0	1.00123	0.358	0.21	0	0
CD6	ENSG00000013725	0	1.00012	0.163	0.042	0	0
RPL13A	ENSG00000142541	0	0.99684	0.96	0.936	0	0
EVI2B	ENSG00000185862	0	0.993704	0.347	0.255	0	0
HNRNPUL1	ENSG00000105323	0	0.990887	0.515	0.548	0	0
PABPC1	ENSG00000070756	0	0.989969	0.906	0.921	0	0
SEMA4D	ENSG00000187764	0	0.982941	0.222	0.112	0	0
ITGAL	ENSG00000005844	0	0.980504	0.178	0.078	0	0
RPS25	ENSG00000118181	0	0.976488	0.907	0.886	0	0
RPL27A	ENSG00000166441	0	0.965966	0.959	0.937	0	0
HLA-C	ENSG00000204525	0	0.959736	0.896	0.869	0	0
DUSP16	ENSG00000111266	0	0.954922	0.201	0.122	0	0
STAT4	ENSG00000138378	0	0.953356	0.181	0.058	0	0
RPL13	ENSG00000167526	0	0.946651	0.863	0.869	0	0
RHOH	ENSG00000168421	0	0.943264	0.241	0.105	0	0
RIPOR2	ENSG00000111913	0	0.939645	0.163	0.05	0	0
RPS16	ENSG00000105193	0	0.936893	0.932	0.918	0	0
CXCR3	ENSG00000186810	0	0.936094	0.156	0.047	0	0
RPS12	ENSG00000112306	0	0.930421	0.934	0.922	0	0
GATA3	ENSG00000107485	0	0.929926	0.161	0.05	0	0
RPL21	ENSG00000122026	0	0.925703	0.952	0.928	0	0
CD8B	ENSG00000172116	0	0.92365	0.121	0.033	0	0
SELPLG	ENSG00000110876	0	0.923597	0.242	0.164	0	0
CD40LG	ENSG00000102245	0	0.92286	0.119	0.026	0	0
CYFIP2	ENSG00000055163	0	0.918946	0.226	0.125	0	0
GPR171	ENSG00000174946	0	0.917504	0.145	0.035	0	0
MALAT1	ENSG00000251562	0	0.909526	0.974	0.96	0	0
RASSF5	ENSG00000266094	0	0.907264	0.325	0.229	0	0
RPS7	ENSG00000171863	0	0.906081	0.866	0.857	0	0
SYTL3	ENSG00000164674	0	0.901965	0.159	0.061	0	0
TNFAIP3	ENSG00000118503	0	0.900373	0.689	0.562	0	0
PITPNC1	ENSG00000154217	0	0.898251	0.21	0.137	0	0
BICDL1	ENSG00000135127	0	0.893703	0.152	0.04	0	0
SRSF7	ENSG00000115875	0	0.887442	0.463	0.452	0	0
EOMES	ENSG00000163508	0	0.88305	0.13	0.044	0	0
RPS27A	ENSG00000143947	0	0.882801	0.954	0.937	0	0
ARAP2	ENSG00000047365	0	0.87506	0.173	0.078	0	0
SH2D1A	ENSG00000183918	0	0.871792	0.155	0.048	0	0
CXCR6	ENSG00000172215	0	0.866086	0.127	0.035	0	0
TENT5C	ENSG00000183508	0	0.860197	0.223	0.123	0	0
LINC01871	ENSG00000235576	0	0.855825	0.131	0.035	0	0
TUBA4A	ENSG00000127824	0	0.852504	0.192	0.1	0	0
JUND	ENSG00000130522	0	0.849968	0.774	0.766	0	0
RPS20	ENSG00000008988	0	0.846195	0.963	0.943	0	0
TIGIT	ENSG00000181847	0	0.845097	0.113	0.036	0	0
TC2N	ENSG00000165929	0	0.834109	0.165	0.072	0	0
SKAP1	ENSG00000141293	0	0.833134	0.142	0.044	0	0
SEPTIN1	ENSG00000180096	0	0.830981	0.136	0.055	0	0
RPL19	ENSG00000108298	0	0.828711	0.808	0.84	0	0
TRAT1	ENSG00000163519	0	0.820979	0.133	0.034	0	0
RNF125	ENSG00000101695	0	0.82077	0.171	0.095	0	0
RPL39	ENSG00000198918	0	0.820316	0.956	0.937	0	0
SLAMF6	ENSG00000162739	0	0.818697	0.116	0.041	0	0
PARP8	ENSG00000151883	0	0.813487	0.16	0.091	0	0
RPS28	ENSG00000233927	0	0.811553	0.791	0.819	0	0
TRGC2	ENSG00000227191	0	0.794959	0.106	0.032	0	0
LTB	ENSG00000227507	0	0.793753	0.106	0.027	0	0
RPL38	ENSG00000172809	0	0.793214	0.868	0.883	0	0
GBP5	ENSG00000154451	0	0.789526	0.136	0.067	0	0
DUSP2	ENSG00000158050	0	0.78658	0.472	0.338	0	0
RPL11	ENSG00000142676	0	0.785816	0.887	0.901	0	0
HLA-E	ENSG00000204592	0	0.784002	0.85	0.85	0	0
RPL41	ENSG00000229117	0	0.779152	0.971	0.958	0	0
RPL14	ENSG00000188846	0	0.778874	0.842	0.862	0	0
RPS17	ENSG00000182774	0	0.774342	0.843	0.859	0	0
RPS21	ENSG00000171858	0	0.773243	0.745	0.795	0	0
CCR7	ENSG00000126353	0	0.773159	0.165	0.069	0	0
CD53	ENSG00000143119	0	0.77017	0.389	0.327	0	0
ICOS	ENSG00000163600	0	0.765362	0.184	0.074	0	0
RASAL3	ENSG00000105122	0	0.765321	0.128	0.058	0	0
RPL3	ENSG00000100316	0	0.757832	0.937	0.931	0	0
RPS18	ENSG00000231500	0	0.756706	0.747	0.789	0	0
RPL36A	ENSG00000241343	0	0.752875	0.805	0.846	0	0
RPL17	ENSG00000265681	0	0.75126	0.916	0.909	0	0
RPSA	ENSG00000168028	0	0.749992	0.604	0.68	0	0
CD44	ENSG00000026508	0	0.748878	0.706	0.686	0	0
RPS3A	ENSG00000145425	0	0.746874	0.913	0.907	0	0
RPL34	ENSG00000109475	0	0.744754	0.979	0.963	0	0
GOLGA8B	ENSG00000215252	0	0.732625	0.141	0.075	0	0
RPL37	ENSG00000145592	0	0.724868	0.956	0.944	0	0
RPL26	ENSG00000161970	0	0.724035	0.957	0.937	0	0
TNFRSF1B	ENSG00000028137	0	0.713932	0.383	0.311	0	0
RPLP1	ENSG00000137818	0	0.710738	0.827	0.876	0	0
RPL10	ENSG00000147403	0	0.708619	0.924	0.925	0	0
NLRC3	ENSG00000167984	0	0.708429	0.105	0.032	0	0
MIAT	ENSG00000225783	0	0.703951	0.1	0.03	0	0
RPL32	ENSG00000144713	0	0.69859	0.935	0.931	0	0
RPL27	ENSG00000131469	0	0.697027	0.844	0.87	0	0
THEMIS	ENSG00000172673	0	0.69593	0.102	0.029	0	0
MPZL3	ENSG00000160588	0	0.695405	0.121	0.042	0	0
B2M	ENSG00000166710	0	0.691266	0.992	0.985	0	0
ACAP1	ENSG00000072818	0	0.687958	0.102	0.035	0	0
PDE3B	ENSG00000152270	0	0.686253	0.107	0.045	0	0
CAMK4	ENSG00000152495	0	0.682874	0.106	0.026	0	0
RPS6	ENSG00000137154	0	0.678496	0.955	0.947	0	0
RPL35A	ENSG00000182899	0	0.668827	0.912	0.914	0	0
RPS4X	ENSG00000198034	0	0.661595	0.896	0.908	0	0
RPL10A	ENSG00000198755	0	0.657494	0.828	0.85	0	0
CCDC88C	ENSG00000015133	0	0.654399	0.112	0.047	0	0
HNRNPA1	ENSG00000135486	0	0.652147	0.632	0.723	0	0
RPL31	ENSG00000071082	0	0.647629	0.975	0.957	0	0
EEF1B2	ENSG00000114942	0	0.635335	0.656	0.749	0	0
RPS11	ENSG00000142534	0	0.62137	0.904	0.92	0	0
RPL9	ENSG00000163682	0	0.620319	0.911	0.922	0	0
YWHAZ	ENSG00000164924	0	0.6158	0.683	0.764	0	0
EEF1A1	ENSG00000156508	0	0.610527	0.996	0.991	0	0
RPS5	ENSG00000083845	0	0.595514	0.662	0.757	0	0
SRGN	ENSG00000122862	0	0.571704	0.772	0.702	0	0
UBA52	ENSG00000221983	0	0.569333	0.656	0.767	0	0
RPS23	ENSG00000186468	0	0.558235	0.942	0.941	0	0
RPS24	ENSG00000138326	0	0.552608	0.941	0.942	0	0
RPL7A	ENSG00000148303	0	0.552167	0.728	0.819	0	0
RPL6	ENSG00000089009	0	0.541464	0.887	0.912	0	0
PTMA	ENSG00000187514	0	0.527185	0.935	0.951	0	0
RPL4	ENSG00000174444	0	0.524253	0.713	0.805	0	0
RPL24	ENSG00000114391	0	0.517922	0.75	0.828	0	0
RPLP0	ENSG00000089157	0	0.489215	0.735	0.823	0	0
RPS8	ENSG00000142937	0	0.484697	0.93	0.94	0	0
RPL5	ENSG00000122406	0	0.479135	0.77	0.842	0	0
TPT1	ENSG00000133112	0	0.474733	0.991	0.988	0	0
RPL7	ENSG00000147604	0	0.459957	0.811	0.873	0	0
RPL23	ENSG00000125691	0	0.420883	0.944	0.955	0	0
EIF1	ENSG00000173812	0	0.418518	0.858	0.914	0	0
RPL12	ENSG00000197958	0	0.404665	0.808	0.879	0	0
RPL37A	ENSG00000197756	0	0.389966	0.922	0.941	0	0
TMSB4X	ENSG00000205542	0	0.38588	0.985	0.985	0	0
RPL15	ENSG00000174748	0	0.348231	0.899	0.933	0	0
MT1E	ENSG00000169715	0	0.266503	0.063	0.204	0	0
RACK1	ENSG00000204628	4.69554e-307	0.444244	0.711	0.822	1.71861e-302	0
CD28	ENSG00000178562	6.69547e-305	0.76705	0.18	0.108	2.45061e-300	0
TMEM173	ENSG00000184584	2.31356e-301	0.259769	0.166	0.326	8.46786e-297	0
RPS10	ENSG00000124614	1.75805e-297	0.732906	0.559	0.654	6.43465e-293	0
PDE7A	ENSG00000205268	2.98144e-290	0.787815	0.158	0.091	1.09124e-285	0
FMNL1	ENSG00000184922	2.99677e-285	0.882506	0.302	0.24	1.09685e-280	0
SAMSN1	ENSG00000155307	1.07409e-277	0.733429	0.249	0.173	3.93128e-273	0
CD37	ENSG00000104894	7.14124e-265	0.805003	0.339	0.285	2.61376e-260	0
PLAAT4	ENSG00000133321	3.74133e-261	0.947148	0.223	0.16	1.36936e-256	0
RPS14	ENSG00000164587	6.75845e-257	0.698899	0.56	0.651	2.47366e-252	0
YPEL5	ENSG00000119801	3.15715e-248	0.830814	0.483	0.509	1.15555e-243	0
EEF1G	ENSG00000254772	7.22048e-246	0.413649	0.702	0.827	2.64277e-241	0
EWSR1	ENSG00000182944	3.7726e-245	0.263377	0.181	0.336	1.38081e-240	0
SMCHD1	ENSG00000101596	6.47337e-245	0.923251	0.233	0.171	2.36932e-240	0
CRYBG1	ENSG00000112297	8.73239e-244	0.832267	0.183	0.121	3.19614e-239	0
PPP1R18	ENSG00000146112	1.09148e-242	0.269423	0.239	0.431	3.99492e-238	0
ITGB7	ENSG00000139626	1.82135e-239	0.660063	0.111	0.059	6.66632e-235	0
ANXA6	ENSG00000197043	1.96588e-239	0.253569	0.182	0.336	7.19533e-235	0
RPS19	ENSG00000105372	4.01667e-238	0.720102	0.56	0.66	1.47014e-233	0
ITM2C	ENSG00000135916	5.33977e-235	0.94711	0.254	0.192	1.95441e-230	0
SATB1	ENSG00000182568	1.66491e-234	0.917685	0.203	0.142	6.09373e-230	0
STK17A	ENSG00000164543	9.77696e-233	0.926221	0.251	0.194	3.57846e-228	0
PTPN22	ENSG00000134242	2.62287e-232	0.713794	0.149	0.09	9.59997e-228	0
CALM1	ENSG00000198668	7.60317e-231	0.358807	0.739	0.836	2.78284e-226	0
EIF3K	ENSG00000178982	1.36052e-230	0.261157	0.234	0.421	4.97965e-226	0
SLC9A3R1	ENSG00000109062	9.34056e-224	0.791723	0.157	0.099	3.41874e-219	0
PCM1	ENSG00000078674	1.03182e-220	0.26116	0.145	0.27	3.77657e-216	0
METRNL	ENSG00000176845	1.92996e-217	0.305974	0.182	0.327	7.06383e-213	0
FBXO7	ENSG00000100225	4.81586e-216	0.266249	0.148	0.276	1.76265e-211	0
PRKCB	ENSG00000166501	1.14745e-214	0.704187	0.143	0.088	4.19978e-210	0
POLR1D	ENSG00000186184	6.60692e-214	0.269357	0.15	0.278	2.4182e-209	0
ZBTB7A	ENSG00000178951	1.26821e-212	0.278929	0.268	0.467	4.64179e-208	0
RBM38	ENSG00000132819	6.48862e-211	0.669152	0.134	0.08	2.3749e-206	0
YME1L1	ENSG00000136758	1.44242e-209	0.272273	0.192	0.345	5.27941e-205	0
COPB1	ENSG00000129083	2.33097e-209	0.262642	0.138	0.258	8.53159e-205	0
FAM107B	ENSG00000065809	1.91278e-208	0.876767	0.392	0.381	7.00097e-204	0
IDS	ENSG00000010404	3.65851e-207	0.802741	0.505	0.579	1.33905e-202	0
PRKCH	ENSG00000027075	2.08645e-205	0.784186	0.198	0.141	7.63661e-201	0
TCF25	ENSG00000141002	4.39048e-205	0.264971	0.138	0.255	1.60696e-200	0
TPR	ENSG00000047410	7.24327e-205	0.287303	0.2	0.352	2.65111e-200	0
XRCC6	ENSG00000196419	8.91663e-205	0.269239	0.202	0.359	3.26357e-200	0
TAPBP	ENSG00000231925	1.05598e-203	0.266541	0.133	0.248	3.86501e-199	0
RBMX	ENSG00000147274	1.48145e-203	0.253432	0.23	0.402	5.42226e-199	0
IMP3	ENSG00000177971	4.71901e-202	0.260803	0.117	0.223	1.72721e-197	0
RPS13	ENSG00000110700	2.54237e-201	0.306471	0.802	0.891	9.30533e-197	0
GIMAP4	ENSG00000133574	3.83659e-201	0.85457	0.183	0.128	1.40423e-196	0
SRSF10	ENSG00000188529	1.67416e-200	0.252797	0.126	0.235	6.1276e-196	0
LIMD2	ENSG00000136490	7.27387e-200	0.642424	0.102	0.056	2.66231e-195	0
CMPK1	ENSG00000162368	7.74297e-199	0.265326	0.223	0.39	2.834e-194	0
RBM4	ENSG00000173933	1.12813e-196	0.278023	0.178	0.316	4.12906e-192	0
RSRC2	ENSG00000111011	1.1944e-196	0.256023	0.223	0.385	4.37162e-192	0
CCR5	ENSG00000160791	9.60805e-196	0.733198	0.123	0.073	3.51664e-191	0
ANKRD12	ENSG00000101745	8.08919e-195	0.981539	0.411	0.432	2.96072e-190	0
FAM117A	ENSG00000121104	7.70918e-194	0.795906	0.168	0.114	2.82164e-189	0
PNRC1	ENSG00000146278	2.91629e-193	0.417816	0.667	0.739	1.06739e-188	0
PPP6C	ENSG00000119414	2.39027e-191	0.278159	0.13	0.241	8.74864e-187	0
MAPRE2	ENSG00000166974	1.46881e-189	0.303202	0.199	0.346	5.37598e-185	0
SMARCA2	ENSG00000080503	8.71224e-188	0.293355	0.19	0.332	3.18877e-183	0
PPP1R11	ENSG00000204619	2.50178e-186	0.280399	0.132	0.242	9.15675e-182	0
CASP8	ENSG00000064012	1.44065e-185	0.743801	0.148	0.096	5.27291e-181	0
HNRNPM	ENSG00000099783	1.53429e-185	0.266735	0.237	0.409	5.61567e-181	0
NDUFS5	ENSG00000168653	2.49527e-185	0.251129	0.272	0.468	9.13292e-181	0
MAZ	ENSG00000103495	9.77805e-185	0.278552	0.121	0.224	3.57886e-180	0
BAZ1B	ENSG00000009954	1.36129e-184	0.312853	0.174	0.306	4.98245e-180	0
U2SURP	ENSG00000163714	1.96799e-184	0.283849	0.135	0.245	7.20304e-180	0
NONO	ENSG00000147140	3.63007e-183	0.273009	0.265	0.457	1.32864e-178	0
UXT	ENSG00000126756	1.30449e-182	0.28954	0.127	0.233	4.77455e-178	0
CCNI	ENSG00000118816	1.61266e-182	0.404292	0.658	0.787	5.90251e-178	0
SMDT1	ENSG00000183172	1.71463e-182	0.258378	0.138	0.249	6.27571e-178	0
HIGD2A	ENSG00000146066	5.35878e-181	0.274068	0.125	0.229	1.96137e-176	0
RAB5IF	ENSG00000101084	4.13707e-180	0.287886	0.128	0.234	1.51421e-175	0
SMAP2	ENSG00000084070	6.41255e-179	0.847986	0.327	0.3	2.34706e-174	0
HNRNPH1	ENSG00000169045	4.26481e-178	0.729099	0.472	0.531	1.56096e-173	0
MSL1	ENSG00000188895	5.02996e-177	0.271955	0.131	0.236	1.84101e-172	0
MAX	ENSG00000125952	1.10104e-176	0.308758	0.17	0.298	4.02991e-172	0
SEPTIN6	ENSG00000125354	4.23202e-176	0.934951	0.274	0.238	1.54896e-171	0
STARD7	ENSG00000084090	8.25074e-176	0.272049	0.15	0.264	3.01985e-171	0
SNU13	ENSG00000100138	1.18537e-175	0.284945	0.227	0.389	4.33859e-171	0
RSL1D1	ENSG00000171490	2.52272e-175	0.296698	0.228	0.389	9.23339e-171	0
SRSF4	ENSG00000116350	4.3282e-175	0.29598	0.157	0.276	1.58417e-170	0
BIRC3	ENSG00000023445	5.07914e-175	0.712643	0.361	0.323	1.85901e-170	0
JAK1	ENSG00000162434	1.13647e-174	0.829504	0.41	0.434	4.1596e-170	0
MACF1	ENSG00000127603	1.93674e-174	0.311265	0.234	0.397	7.08868e-170	0
PIK3IP1	ENSG00000100100	2.23878e-174	0.874747	0.248	0.204	8.19416e-170	0
TRAF3IP3	ENSG00000009790	3.28542e-172	0.706988	0.109	0.064	1.2025e-167	0
WIPF2	ENSG00000171475	4.15027e-172	0.268615	0.145	0.255	1.51904e-167	0
SNHG8	ENSG00000269893	2.0105e-171	0.273403	0.167	0.29	7.35863e-167	0
ARIH1	ENSG00000166233	2.14891e-171	0.296495	0.158	0.276	7.86522e-167	0
MBD2	ENSG00000134046	2.59663e-171	0.321733	0.17	0.297	9.50393e-167	0
PCF11	ENSG00000165494	2.91527e-171	0.269727	0.136	0.241	1.06702e-166	0
CHD4	ENSG00000111642	1.1248e-169	0.303909	0.177	0.304	4.1169e-165	0
HP1BP3	ENSG00000127483	1.39967e-169	0.340348	0.22	0.376	5.12292e-165	0
ENSA	ENSG00000143420	6.52903e-169	0.310078	0.249	0.424	2.38969e-164	0
EP300	ENSG00000100393	1.55416e-167	0.329704	0.158	0.275	5.68838e-163	0
NLRC5	ENSG00000140853	9.54614e-167	0.630835	0.109	0.065	3.49398e-162	0
MAGOH	ENSG00000162385	8.30618e-166	0.255249	0.117	0.211	3.04015e-161	0
EIF3H	ENSG00000147677	1.19778e-165	0.282525	0.282	0.48	4.38398e-161	0
PPP4R3B	ENSG00000275052	1.9476e-165	0.272769	0.112	0.204	7.12841e-161	0
N4BP2L2	ENSG00000244754	2.82504e-165	0.289327	0.143	0.25	1.03399e-160	0
DDX18	ENSG00000088205	3.22882e-165	0.301823	0.171	0.294	1.18178e-160	0
MPHOSPH8	ENSG00000196199	5.87129e-164	0.32882	0.168	0.29	2.14895e-159	0
CAB39	ENSG00000135932	6.19965e-164	0.266358	0.138	0.243	2.26913e-159	0
CHST11	ENSG00000171310	1.09788e-161	0.295037	0.139	0.245	4.01836e-157	0
CNOT7	ENSG00000198791	3.77101e-161	0.250716	0.107	0.196	1.38023e-156	0
STAT3	ENSG00000168610	3.82129e-161	0.295343	0.259	0.436	1.39863e-156	0
YTHDF2	ENSG00000198492	6.73226e-161	0.27863	0.116	0.209	2.46408e-156	0
DENND1C	ENSG00000205744	2.04039e-160	0.604791	0.1	0.058	7.46802e-156	0
AUTS2	ENSG00000158321	2.5568e-160	0.904229	0.191	0.143	9.35814e-156	0
SLA	ENSG00000155926	4.32369e-160	0.709391	0.236	0.187	1.58251e-155	0
TAB2	ENSG00000055208	1.20817e-159	0.279534	0.131	0.232	4.42202e-155	0
RNF19A	ENSG00000034677	3.7126e-158	0.814883	0.209	0.162	1.35885e-153	0
REST	ENSG00000084093	1.51539e-157	0.295013	0.116	0.207	5.54648e-153	0
DNTTIP2	ENSG00000067334	4.28719e-157	0.26134	0.177	0.298	1.56915e-152	0
SERP1	ENSG00000120742	1.73172e-155	0.286471	0.261	0.437	6.33826e-151	0
TSEN54	ENSG00000182173	7.30443e-155	0.592441	0.105	0.063	2.67349e-150	0
IFNG	ENSG00000111537	1.90984e-154	0.440523	0.11	0.064	6.99019e-150	0
GPR183	ENSG00000169508	2.54361e-153	0.327738	0.346	0.282	9.30987e-149	0
AMZ2	ENSG00000196704	2.76036e-153	0.28975	0.121	0.214	1.01032e-148	0
DCAF5	ENSG00000139990	3.42655e-153	0.299364	0.117	0.208	1.25415e-148	0
C6orf62	ENSG00000112308	1.97332e-151	0.313453	0.182	0.307	7.22253e-147	0
SMC5	ENSG00000198887	2.01327e-151	0.253121	0.107	0.191	7.36876e-147	0
H2AFV	ENSG00000105968	5.62666e-151	0.309595	0.21	0.352	2.05941e-146	0
CELF1	ENSG00000149187	2.13247e-150	0.283841	0.129	0.225	7.80504e-146	0
RAP1A	ENSG00000116473	9.7928e-150	0.33611	0.2	0.337	3.58426e-145	0
DEK	ENSG00000124795	1.73825e-149	0.304214	0.246	0.408	6.36218e-145	0
PTPN2	ENSG00000175354	3.96065e-149	0.267337	0.111	0.198	1.44964e-144	0
THRAP3	ENSG00000054118	4.1585e-149	0.322211	0.188	0.317	1.52205e-144	0
SET	ENSG00000119335	1.94379e-147	0.523274	0.562	0.688	7.11448e-143	0
HNRNPR	ENSG00000125944	1.38531e-146	0.332815	0.181	0.305	5.07035e-142	0
EIF4B	ENSG00000063046	1.58083e-146	0.626142	0.509	0.611	5.78601e-142	0
SNRNP70	ENSG00000104852	9.57752e-146	0.286148	0.117	0.205	3.50547e-141	0
SF3B2	ENSG00000087365	2.58647e-145	0.352581	0.209	0.349	9.46675e-141	0
ARHGEF1	ENSG00000076928	9.37103e-145	0.750284	0.158	0.113	3.42989e-140	0
EFHD2	ENSG00000142634	1.20828e-144	0.291692	0.155	0.26	4.42242e-140	0
JMJD6	ENSG00000070495	1.7726e-143	0.262948	0.135	0.23	6.4879e-139	0
SRPRA	ENSG00000182934	1.3366e-142	0.340815	0.225	0.376	4.89208e-138	0
TYK2	ENSG00000105397	1.72981e-142	0.282012	0.107	0.19	6.33126e-138	0
RSRP1	ENSG00000117616	1.73845e-141	0.28526	0.146	0.246	6.36289e-137	0
U2AF2	ENSG00000063244	3.79304e-141	0.351634	0.208	0.347	1.38829e-136	0
PTP4A2	ENSG00000184007	3.93934e-141	0.640862	0.526	0.642	1.44184e-136	0
EPB41	ENSG00000159023	4.77128e-141	0.646549	0.118	0.076	1.74634e-136	0
POLR2A	ENSG00000181222	1.9273e-140	0.325994	0.165	0.276	7.05411e-136	0
CITED2	ENSG00000164442	4.2798e-140	0.321549	0.144	0.242	1.56645e-135	0
GPRIN3	ENSG00000185477	4.44506e-140	0.721469	0.164	0.12	1.62694e-135	0
2006-03-01	ENSG00000145495	9.90255e-140	0.340797	0.162	0.273	3.62443e-135	0
GLCCI1	ENSG00000106415	2.12972e-139	0.625639	0.118	0.076	7.795e-135	0
MTA2	ENSG00000149480	2.19933e-139	0.261471	0.101	0.181	8.04975e-135	0
SYNE1	ENSG00000131018	3.14698e-139	0.345689	0.15	0.253	1.15183e-134	0
DR1	ENSG00000117505	2.59935e-138	0.284448	0.124	0.213	9.51388e-134	0
ACIN1	ENSG00000100813	7.0738e-138	0.312423	0.149	0.251	2.58908e-133	0
DEF6	ENSG00000023892	3.15756e-137	0.663881	0.111	0.071	1.1557e-132	0
BRD7	ENSG00000166164	7.25483e-136	0.270821	0.11	0.193	2.65534e-131	0
RPL18	ENSG00000063177	3.12011e-135	0.345647	0.203	0.331	1.14199e-130	0
PPP1CB	ENSG00000213639	6.91388e-135	0.261414	0.299	0.482	2.53055e-130	0
ABCF1	ENSG00000204574	1.48497e-133	0.299638	0.138	0.232	5.43515e-129	0
PNN	ENSG00000100941	1.98106e-133	0.336508	0.153	0.255	7.25086e-129	0
KHDRBS1	ENSG00000121774	3.77377e-133	0.303655	0.29	0.477	1.38124e-128	0
COMMD6	ENSG00000188243	1.41886e-132	0.314403	0.274	0.449	5.19316e-128	0
NEU1	ENSG00000204386	2.03072e-132	0.364825	0.219	0.352	7.43264e-128	0
METTL9	ENSG00000197006	3.58052e-132	0.289603	0.109	0.189	1.31051e-127	0
MARS	ENSG00000166986	1.39017e-131	0.293863	0.11	0.191	5.08815e-127	0
PPIG	ENSG00000138398	1.04644e-130	0.330917	0.219	0.355	3.83006e-126	0
HUWE1	ENSG00000086758	1.96596e-130	0.298712	0.141	0.237	7.19561e-126	0
NAA50	ENSG00000121579	2.84782e-129	0.336459	0.144	0.242	1.04233e-124	0
DEDD2	ENSG00000160570	8.09348e-128	0.27571	0.172	0.277	2.9623e-123	0
HEXIM1	ENSG00000186834	1.38338e-127	0.291075	0.178	0.289	5.06329e-123	0
RBM23	ENSG00000100461	1.61659e-127	0.281222	0.123	0.208	5.91689e-123	0
KIAA2026	ENSG00000183354	2.18836e-127	0.317974	0.117	0.2	8.00963e-123	0
BOLA2	ENSG00000183336	2.21795e-127	0.255379	0.082	0.148	8.11792e-123	0
GIMAP5	ENSG00000196329	2.38164e-127	0.659819	0.127	0.087	8.71706e-123	0
SDHA	ENSG00000073578	3.87962e-126	0.286528	0.107	0.185	1.41998e-121	0
ZNF24	ENSG00000172466	8.83403e-126	0.344387	0.128	0.216	3.23334e-121	0
BOD1L1	ENSG00000038219	1.68879e-125	0.383148	0.184	0.299	6.18114e-121	0
YPEL3	ENSG00000090238	2.56617e-125	0.33159	0.213	0.346	9.39244e-121	0
PIK3R1	ENSG00000145675	3.08416e-125	0.924455	0.327	0.32	1.12883e-120	0
HECA	ENSG00000112406	5.67663e-125	0.856855	0.297	0.28	2.0777e-120	0
PIP4K2A	ENSG00000150867	1.20576e-124	0.871756	0.287	0.269	4.4132e-120	0
TTC39C	ENSG00000168234	5.48522e-124	0.606634	0.114	0.075	2.00765e-119	0
CNOT2	ENSG00000111596	6.68872e-124	0.308456	0.132	0.221	2.44814e-119	0
MBP	ENSG00000197971	7.51489e-124	0.843873	0.234	0.202	2.75052e-119	0
DNAJC1	ENSG00000136770	2.46901e-122	0.318193	0.112	0.191	9.03683e-118	0
RBM26	ENSG00000139746	2.63375e-122	0.257687	0.093	0.163	9.6398e-118	0
STT3B	ENSG00000163527	1.11747e-121	0.375521	0.163	0.267	4.09006e-117	0
IL10RA	ENSG00000110324	1.30807e-121	0.759366	0.245	0.212	4.78768e-117	0
CDK5RAP3	ENSG00000108465	5.30068e-121	0.260729	0.093	0.163	1.9401e-116	0
SEPTIN7	ENSG00000122545	5.31834e-121	0.250246	0.329	0.529	1.94657e-116	0
SF1	ENSG00000168066	7.38259e-121	0.708101	0.464	0.553	2.7021e-116	0
SORL1	ENSG00000137642	1.05623e-120	0.709537	0.175	0.134	3.8659e-116	0
SMC3	ENSG00000108055	1.2418e-120	0.281535	0.118	0.198	4.54511e-116	0
PAPOLA	ENSG00000090060	4.49679e-120	0.337852	0.254	0.413	1.64587e-115	0
EIF3A	ENSG00000107581	4.63642e-120	0.297525	0.286	0.461	1.69698e-115	0
RPL36	ENSG00000130255	7.5912e-120	0.355286	0.25	0.4	2.77846e-115	0
PRRC2C	ENSG00000117523	7.6593e-120	0.669986	0.495	0.593	2.80338e-115	0
MT1X	ENSG00000187193	1.25731e-119	1.08285	0.152	0.244	4.60189e-115	0
EVL	ENSG00000196405	1.86625e-119	0.804366	0.165	0.126	6.83065e-115	0
RNF167	ENSG00000108523	3.95961e-119	0.327668	0.11	0.187	1.44926e-114	0
FURIN	ENSG00000140564	2.53156e-118	0.386188	0.121	0.202	9.26576e-114	0
TMF1	ENSG00000144747	1.08782e-117	0.329425	0.141	0.231	3.98155e-113	0
KMT2E	ENSG00000005483	5.41988e-117	0.697511	0.448	0.506	1.98373e-112	0
RGCC	ENSG00000102760	1.3845e-116	0.520172	0.451	0.443	5.06742e-112	0
ANAPC16	ENSG00000166295	1.40952e-116	0.359864	0.152	0.249	5.15897e-112	0
UBE2B	ENSG00000119048	2.17782e-116	0.367628	0.213	0.344	7.97105e-112	0
SKIL	ENSG00000136603	4.09733e-116	0.33245	0.245	0.388	1.49966e-111	0
AKAP9	ENSG00000127914	4.43077e-116	0.396872	0.2	0.32	1.62171e-111	0
RBM27	ENSG00000091009	7.32756e-116	0.282431	0.108	0.182	2.68196e-111	0
RBM39	ENSG00000131051	1.34789e-115	0.627691	0.494	0.598	4.93342e-111	0
MAP3K2	ENSG00000169967	2.1586e-115	0.345295	0.186	0.298	7.90068e-111	0
UBC	ENSG00000150991	3.75757e-114	0.275597	0.798	0.884	1.37531e-109	0
TAGAP	ENSG00000164691	1.69155e-113	0.651953	0.243	0.203	6.19125e-109	0
PRPS1	ENSG00000147224	1.0464e-112	0.267611	0.094	0.162	3.82993e-108	0
CDKN1B	ENSG00000111276	1.28065e-112	0.784644	0.212	0.179	4.6873e-108	0
CBFB	ENSG00000067955	1.75893e-112	0.278685	0.09	0.156	6.43785e-108	0
APBB1IP	ENSG00000077420	1.7621e-112	0.773866	0.231	0.2	6.44947e-108	0
HNRNPD	ENSG00000138668	2.06281e-112	0.34672	0.266	0.429	7.5501e-108	0
SP100	ENSG00000067066	2.42554e-112	0.416575	0.227	0.363	8.87773e-108	0
GNPTAB	ENSG00000111670	2.58909e-112	0.301097	0.105	0.177	9.47633e-108	0
NCOA1	ENSG00000084676	2.67229e-112	0.251562	0.088	0.153	9.78084e-108	0
PUM2	ENSG00000055917	3.3693e-112	0.307908	0.123	0.204	1.2332e-107	0
INPP5D	ENSG00000168918	5.63011e-110	0.727327	0.221	0.188	2.06068e-105	0
STX16	ENSG00000124222	7.49575e-110	0.305976	0.11	0.184	2.74352e-105	0
LENG8	ENSG00000167615	1.25427e-109	0.287475	0.162	0.258	4.59074e-105	0
JPT1	ENSG00000189159	1.82966e-109	0.251191	0.093	0.159	6.69674e-105	0
OCIAD2	ENSG00000145247	2.14999e-108	0.656294	0.132	0.096	7.8692e-104	0
ATP2B4	ENSG00000058668	3.30386e-108	0.34654	0.184	0.293	1.20925e-103	0
PIK3CD	ENSG00000171608	9.48401e-108	0.61618	0.126	0.089	3.47124e-103	0
TIAL1	ENSG00000151923	1.11453e-107	0.383356	0.158	0.256	4.0793e-103	0
SETX	ENSG00000107290	1.92145e-107	0.34414	0.133	0.216	7.03269e-103	0
DCAF7	ENSG00000136485	5.98911e-107	0.324498	0.116	0.192	2.19208e-102	0
TRIM28	ENSG00000130726	4.15603e-106	0.259516	0.086	0.148	1.52115e-101	0
CHTOP	ENSG00000160679	6.79724e-106	0.290277	0.097	0.164	2.48786e-101	0
PPTC7	ENSG00000196850	9.00485e-105	0.280524	0.11	0.182	3.29587e-100	0
PRKAR2A	ENSG00000114302	1.11799e-104	0.35462	0.144	0.232	4.09196e-100	0
FXYD5	ENSG00000089327	1.60984e-104	0.321131	0.108	0.179	5.89218e-100	0
ARHGEF7	ENSG00000102606	2.40279e-104	0.261542	0.092	0.156	8.79444e-100	0
PRR13	ENSG00000205352	3.09826e-104	0.363656	0.215	0.342	1.13399e-99	0
DDX3X	ENSG00000215301	2.49503e-103	0.2549	0.33	0.516	9.13208e-99	0
PTGES3	ENSG00000110958	3.61772e-103	0.362869	0.315	0.503	1.32412e-98	0
KRAS	ENSG00000133703	8.14429e-103	0.296338	0.113	0.186	2.98089e-98	0
SNRPD2	ENSG00000125743	3.17529e-102	0.378436	0.245	0.391	1.16219e-97	0
ADGRE5	ENSG00000123146	6.98512e-102	0.791914	0.232	0.203	2.55663e-97	0
ARIH2	ENSG00000177479	7.09241e-102	0.308054	0.106	0.175	2.59589e-97	0
GPS2	ENSG00000132522	8.10251e-102	0.303772	0.109	0.179	2.9656e-97	0
ARF6	ENSG00000165527	6.39989e-101	0.718259	0.425	0.49	2.34243e-96	0
RBM3	ENSG00000102317	1.05451e-100	0.288154	0.324	0.52	3.85963e-96	0
ATRX	ENSG00000085224	1.29034e-100	0.379471	0.247	0.387	4.72279e-96	0
PHIP	ENSG00000146247	3.8386e-100	0.378576	0.16	0.253	1.40496e-95	0
SBNO1	ENSG00000139697	4.88404e-100	0.307648	0.109	0.178	1.78761e-95	0
MIER1	ENSG00000198160	2.26762e-99	0.355918	0.148	0.236	8.29971e-95	0
USP36	ENSG00000055483	4.03283e-99	0.77924	0.213	0.182	1.47606e-94	0
DDX21	ENSG00000165732	4.91908e-99	0.268647	0.28	0.431	1.80043e-94	0
TAF3	ENSG00000165632	6.52497e-99	0.289853	0.095	0.158	2.38821e-94	0
LINC00623	ENSG00000226067	1.08186e-98	0.752505	0.172	0.139	3.95972e-94	0
RAB29	ENSG00000117280	1.60076e-98	0.292391	0.096	0.16	5.85895e-94	0
NACA	ENSG00000196531	7.67617e-98	0.429128	0.604	0.748	2.80955e-93	0
LSM14A	ENSG00000257103	9.49854e-98	0.402492	0.189	0.299	3.47656e-93	0
SRSF2	ENSG00000161547	9.72247e-98	0.718367	0.458	0.546	3.55852e-93	0
FAU	ENSG00000149806	2.6938e-97	0.602878	0.509	0.642	9.85958e-93	0
2007-03-01	ENSG00000136536	4.20538e-97	0.282351	0.096	0.16	1.53921e-92	0
CPSF7	ENSG00000149532	4.47023e-97	0.309182	0.106	0.174	1.63615e-92	0
PHF11	ENSG00000136147	4.59735e-97	0.312371	0.109	0.178	1.68268e-92	0
SMARCC1	ENSG00000173473	8.11737e-97	0.31482	0.114	0.184	2.97104e-92	0
DDX23	ENSG00000174243	1.42456e-96	0.279737	0.093	0.155	5.21404e-92	0
CTBP1	ENSG00000159692	4.29599e-96	0.291126	0.087	0.147	1.57237e-91	0
SRSF8	ENSG00000263465	8.06417e-96	0.274007	0.092	0.153	2.95157e-91	0
WDR6	ENSG00000178252	3.98857e-95	0.272333	0.099	0.163	1.45986e-90	0
SRSF6	ENSG00000124193	1.21399e-94	0.372569	0.185	0.289	4.44333e-90	0
ANKRD11	ENSG00000167522	1.23823e-94	0.407576	0.204	0.318	4.53204e-90	0
GTF3A	ENSG00000122034	3.79581e-94	0.418248	0.165	0.261	1.38931e-89	0
NUMA1	ENSG00000137497	7.46528e-94	0.254525	0.094	0.155	2.73237e-89	0
WDR26	ENSG00000162923	1.09177e-92	0.383879	0.2	0.312	3.996e-88	0
ATXN1	ENSG00000124788	2.19499e-92	0.334836	0.127	0.202	8.03389e-88	0
PSIP1	ENSG00000164985	4.4324e-92	0.360753	0.166	0.258	1.6223e-87	0
CREBRF	ENSG00000164463	3.84501e-91	0.345233	0.159	0.247	1.40731e-86	0
MXI1	ENSG00000119950	5.69175e-91	0.345344	0.144	0.226	2.08324e-86	0
VPS13C	ENSG00000129003	1.19167e-90	0.327973	0.126	0.2	4.36164e-86	0
ORAI1	ENSG00000276045	2.57334e-90	0.579943	0.106	0.074	9.41868e-86	0
CIB1	ENSG00000185043	2.63292e-90	0.281156	0.089	0.147	9.63674e-86	0
RELA	ENSG00000173039	5.36298e-90	0.387291	0.191	0.298	1.96291e-85	0
ORMDL3	ENSG00000172057	7.50408e-90	0.322773	0.119	0.19	2.74657e-85	0
SF3B3	ENSG00000189091	1.89422e-89	0.29376	0.098	0.159	6.93305e-85	0
MDFIC	ENSG00000135272	3.73294e-89	0.383119	0.126	0.2	1.36629e-84	0
ITSN2	ENSG00000198399	5.8353e-89	0.369454	0.179	0.277	2.13578e-84	0
SP3	ENSG00000172845	4.54764e-88	0.275944	0.086	0.143	1.66448e-83	0
GSTK1	ENSG00000197448	5.42878e-88	0.473456	0.206	0.323	1.98699e-83	0
ERBIN	ENSG00000112851	1.0221e-87	0.334911	0.113	0.181	3.74099e-83	0
YY1	ENSG00000100811	1.30456e-87	0.387401	0.266	0.416	4.77481e-83	0
PDS5A	ENSG00000121892	3.04392e-87	0.33954	0.116	0.184	1.11411e-82	0
KCTD20	ENSG00000112078	7.68308e-87	0.338586	0.148	0.231	2.81208e-82	0
PRPF4B	ENSG00000112739	1.75357e-86	0.368406	0.148	0.231	6.41826e-82	0
PARP1	ENSG00000143799	2.06163e-86	0.282322	0.083	0.138	7.54576e-82	0
STIM1	ENSG00000167323	2.24117e-86	0.328265	0.108	0.173	8.20289e-82	0
HNRNPDL	ENSG00000152795	3.16004e-86	0.611025	0.482	0.597	1.15661e-81	0
PTGER4	ENSG00000171522	2.11797e-85	0.753028	0.262	0.242	7.75199e-81	0
NIN	ENSG00000100503	2.02491e-84	0.296753	0.093	0.151	7.41136e-80	0
PFN1	ENSG00000108518	2.88919e-84	0.416417	0.673	0.804	1.05747e-79	0
DYRK1A	ENSG00000157540	4.987e-84	0.306581	0.108	0.172	1.82529e-79	0
URI1	ENSG00000105176	4.84806e-83	0.360988	0.109	0.174	1.77444e-78	0
CLEC2B	ENSG00000110852	5.00102e-83	0.732099	0.279	0.266	1.83042e-78	0
DDX5	ENSG00000108654	5.11896e-83	0.326199	0.641	0.768	1.87359e-78	0
DYNLL2	ENSG00000264364	5.31749e-83	0.365829	0.181	0.277	1.94625e-78	0
TLE3	ENSG00000140332	2.02631e-82	0.279555	0.117	0.183	7.41651e-78	0
STAG2	ENSG00000101972	3.17434e-82	0.384485	0.15	0.232	1.16184e-77	0
TOP2B	ENSG00000077097	3.32325e-82	0.345176	0.125	0.196	1.21634e-77	0
RNPS1	ENSG00000205937	4.24397e-82	0.404503	0.19	0.294	1.55334e-77	0
ILF3	ENSG00000129351	8.78228e-82	0.417105	0.188	0.289	3.2144e-77	0
KIAA1109	ENSG00000138688	9.30761e-82	0.253844	0.081	0.133	3.40668e-77	0
CDR2	ENSG00000140743	1.37426e-81	0.298409	0.112	0.176	5.02991e-77	0
TSPAN14	ENSG00000108219	1.60818e-81	0.309052	0.108	0.17	5.8861e-77	0
RGS1	ENSG00000090104	1.66393e-81	0.345753	0.399	0.358	6.09015e-77	0
TMEM259	ENSG00000182087	2.22465e-81	0.359147	0.133	0.206	8.14244e-77	0
SHFL	ENSG00000130813	2.65448e-81	0.393485	0.134	0.208	9.71568e-77	0
RNF213	ENSG00000173821	4.69826e-81	0.786509	0.241	0.225	1.71961e-76	0
POLR2B	ENSG00000047315	5.66025e-81	0.292416	0.091	0.147	2.07171e-76	0
CEP350	ENSG00000135837	5.83225e-81	0.408416	0.145	0.225	2.13466e-76	0
ADAR	ENSG00000160710	6.5672e-81	0.405584	0.186	0.286	2.40366e-76	0
SMAD7	ENSG00000101665	1.45816e-80	0.317004	0.177	0.266	5.337e-76	0
USP47	ENSG00000170242	1.79055e-80	0.350052	0.129	0.201	6.55359e-76	0
TSPYL1	ENSG00000189241	4.94548e-80	0.298622	0.117	0.183	1.8101e-75	0
ITGA4	ENSG00000115232	5.90551e-80	0.701335	0.185	0.157	2.16148e-75	0
RETREG3	ENSG00000141699	7.38637e-80	0.252228	0.084	0.136	2.70349e-75	0
DIAPH1	ENSG00000131504	7.56541e-80	0.813157	0.26	0.251	2.76902e-75	0
CHRAC1	ENSG00000104472	1.13993e-79	0.340445	0.118	0.184	4.17227e-75	0
ZNF131	ENSG00000172262	1.32153e-79	0.26138	0.081	0.132	4.83694e-75	0
ATP5MG	ENSG00000167283	1.59665e-79	0.328152	0.337	0.532	5.84389e-75	0
SCAF11	ENSG00000139218	2.8754e-79	0.419001	0.271	0.42	1.05242e-74	0
DUSP10	ENSG00000143507	4.08445e-79	0.268166	0.131	0.2	1.49495e-74	0
PRDM2	ENSG00000116731	1.12774e-78	0.340266	0.12	0.186	4.12762e-74	0
RNF139	ENSG00000170881	2.34888e-78	0.274549	0.089	0.143	8.59714e-74	0
CCNDBP1	ENSG00000166946	5.9402e-78	0.347999	0.123	0.192	2.17417e-73	0
OASL	ENSG00000135114	2.35521e-77	0.455923	0.106	0.075	8.62032e-73	0
CHD2	ENSG00000173575	9.11773e-77	0.766083	0.321	0.331	3.33718e-72	0
RBM6	ENSG00000004534	2.91784e-76	0.280457	0.097	0.153	1.06796e-71	0
EEF2	ENSG00000167658	1.27313e-75	0.365748	0.612	0.76	4.65977e-71	0
GPATCH8	ENSG00000186566	3.71841e-75	0.296152	0.091	0.145	1.36097e-70	0
CNBP	ENSG00000169714	6.06546e-75	0.395276	0.285	0.443	2.22002e-70	0
SSR2	ENSG00000163479	1.78891e-74	0.402176	0.282	0.441	6.5476e-70	0
PHF20	ENSG00000025293	2.14363e-74	0.304272	0.103	0.161	7.8459e-70	0
SURF4	ENSG00000148248	2.9054e-74	0.411494	0.23	0.351	1.06341e-69	0
LPXN	ENSG00000110031	1.17394e-73	0.643926	0.235	0.215	4.29673e-69	0
MAPKAPK2	ENSG00000162889	1.70212e-73	0.368491	0.226	0.34	6.22993e-69	0
NOP56	ENSG00000101361	3.84026e-73	0.405224	0.157	0.239	1.40557e-68	0
USP15	ENSG00000135655	5.70367e-73	0.286504	0.095	0.149	2.0876e-68	0
SIN3A	ENSG00000169375	6.7061e-73	0.289948	0.089	0.141	2.4545e-68	0
CMC2	ENSG00000103121	7.38587e-73	0.286702	0.078	0.126	2.7033e-68	0
CCNG1	ENSG00000113328	7.88287e-73	0.324206	0.118	0.181	2.88521e-68	0
TSPYL2	ENSG00000184205	1.07627e-72	0.822254	0.306	0.307	3.93927e-68	0
CDK12	ENSG00000167258	1.76685e-72	0.329125	0.102	0.159	6.46684e-68	0
CHMP4A	ENSG00000254505	3.1624e-72	0.309502	0.098	0.153	1.15747e-67	0
HSPA8	ENSG00000109971	3.20294e-72	0.316843	0.743	0.836	1.17231e-67	0
CRIP1	ENSG00000213145	7.48141e-72	0.36095	0.168	0.25	2.73827e-67	0
PACS1	ENSG00000175115	1.12113e-71	0.255491	0.078	0.125	4.10346e-67	0
CTR9	ENSG00000198730	2.80932e-71	0.310013	0.109	0.167	1.02824e-66	0
ANP32E	ENSG00000143401	3.0069e-71	0.355395	0.135	0.205	1.10055e-66	0
DHX36	ENSG00000174953	4.60119e-71	0.385907	0.143	0.216	1.68408e-66	0
SMARCA5	ENSG00000153147	7.95598e-71	0.417252	0.202	0.304	2.91197e-66	0
TAP1	ENSG00000168394	9.23701e-71	0.806912	0.257	0.251	3.38084e-66	0
MED1	ENSG00000125686	1.75311e-70	0.362911	0.119	0.183	6.41657e-66	0
RBM25	ENSG00000119707	1.8026e-70	0.395615	0.27	0.411	6.59768e-66	0
PSME1	ENSG00000092010	1.97125e-70	0.449158	0.218	0.332	7.21497e-66	0
KAT6A	ENSG00000083168	2.07033e-70	0.79885	0.235	0.222	7.57763e-66	0
H1FX	ENSG00000184897	4.10823e-70	0.278805	0.084	0.133	1.50365e-65	0
CTCF	ENSG00000102974	1.83266e-69	0.265869	0.079	0.126	6.70773e-65	0
GPCPD1	ENSG00000125772	3.7493e-69	0.334908	0.141	0.212	1.37228e-64	0
ARPC5L	ENSG00000136950	4.24824e-69	0.360134	0.111	0.17	1.5549e-64	0
RFTN1	ENSG00000131378	5.65062e-69	0.308281	0.125	0.189	2.06818e-64	0
TAF1D	ENSG00000166012	2.41323e-68	0.409749	0.233	0.351	8.83267e-64	0
SLTM	ENSG00000137776	6.81075e-68	0.427162	0.184	0.277	2.4928e-63	0
CCNL2	ENSG00000221978	9.10739e-68	0.375512	0.133	0.2	3.3334e-63	0
THAP12	ENSG00000137492	2.56965e-67	0.258336	0.074	0.118	9.40517e-63	0
SEC16A	ENSG00000148396	3.06017e-67	0.349962	0.115	0.176	1.12005e-62	0
BRD4	ENSG00000141867	5.10006e-67	0.412349	0.251	0.379	1.86667e-62	0
PLP2	ENSG00000102007	1.00465e-66	0.564976	0.475	0.57	3.67711e-62	0
XPC	ENSG00000154767	1.94812e-66	0.270331	0.083	0.13	7.1303e-62	0
MCUB	ENSG00000005059	3.22991e-66	0.315352	0.077	0.123	1.18218e-61	0
KMT2D	ENSG00000167548	3.32735e-66	0.259133	0.068	0.11	1.21784e-61	0
KMT2C	ENSG00000055609	3.60018e-65	0.421589	0.174	0.258	1.3177e-60	0
HMGN4	ENSG00000182952	3.83458e-65	0.397027	0.126	0.19	1.40349e-60	0
ZNF146	ENSG00000167635	5.95954e-64	0.254564	0.072	0.114	2.18125e-59	0
ZNF800	ENSG00000048405	2.87495e-63	0.270114	0.073	0.116	1.05226e-58	0
TLE4	ENSG00000106829	4.94098e-63	0.284741	0.093	0.142	1.80845e-58	0
SNRPB	ENSG00000125835	5.90515e-63	0.443414	0.239	0.361	2.16134e-58	0
CGGBP1	ENSG00000163320	1.70334e-62	0.394272	0.14	0.209	6.23441e-58	0
ARHGAP30	ENSG00000186517	1.80584e-62	0.691006	0.168	0.146	6.60955e-58	0
APOL3	ENSG00000128284	2.81399e-62	0.264489	0.09	0.138	1.02995e-57	0
PRELID3B	ENSG00000101166	3.65661e-62	0.284961	0.082	0.128	1.33836e-57	0
USP7	ENSG00000187555	3.88246e-62	0.429988	0.191	0.285	1.42102e-57	0
ARHGAP15	ENSG00000075884	5.74198e-62	0.558748	0.118	0.092	2.10162e-57	0
PSME4	ENSG00000068878	8.24034e-62	0.341918	0.107	0.162	3.01605e-57	0
SSBP4	ENSG00000130511	3.97287e-61	0.324736	0.083	0.129	1.45411e-56	0
KLF6	ENSG00000067082	5.82654e-61	0.259405	0.713	0.79	2.13257e-56	0
TMX4	ENSG00000125827	7.14428e-61	0.443695	0.179	0.264	2.61488e-56	0
SF3A2	ENSG00000104897	7.61116e-61	0.288704	0.081	0.126	2.78576e-56	0
YTHDC1	ENSG00000083896	3.44541e-60	0.386116	0.171	0.251	1.26105e-55	0
KDM2A	ENSG00000173120	5.4956e-60	0.409151	0.148	0.219	2.01145e-55	0
HIVEP2	ENSG00000010818	6.92948e-60	0.310035	0.131	0.192	2.53626e-55	0
CDC42SE1	ENSG00000197622	7.36655e-60	0.42711	0.255	0.382	2.69623e-55	0
ADCY7	ENSG00000121281	7.79822e-60	0.259277	0.079	0.122	2.85423e-55	0
RAB8B	ENSG00000166128	1.16873e-59	0.368	0.17	0.248	4.27766e-55	0
HMGB2	ENSG00000164104	1.55366e-59	0.713649	0.243	0.233	5.68656e-55	0
CDK13	ENSG00000065883	1.92846e-59	0.36115	0.111	0.167	7.05836e-55	0
ELMO2	ENSG00000062598	2.22358e-59	0.250641	0.07	0.11	8.13853e-55	0
MRPS6	ENSG00000243927	9.53977e-59	0.364706	0.129	0.19	3.49165e-54	0
CSNK1G2	ENSG00000133275	2.08789e-58	0.727478	0.188	0.17	7.64189e-54	0
FUBP1	ENSG00000162613	2.17929e-58	0.386608	0.147	0.216	7.97642e-54	0
RPS6KB1	ENSG00000108443	2.2428e-58	0.260795	0.07	0.11	8.20889e-54	0
CYLD	ENSG00000083799	3.76457e-58	0.780891	0.261	0.262	1.37787e-53	0
PRPF8	ENSG00000174231	6.17734e-58	0.405167	0.169	0.249	2.26097e-53	0
TOB1	ENSG00000141232	8.62286e-58	0.457853	0.197	0.287	3.15605e-53	0
ITPKB	ENSG00000143772	1.2765e-57	0.684406	0.158	0.135	4.67213e-53	0
NCOR1	ENSG00000141027	1.9754e-57	0.491332	0.189	0.278	7.23016e-53	0
UBR5	ENSG00000104517	2.19052e-57	0.305763	0.098	0.147	8.01752e-53	0
DDX39A	ENSG00000123136	2.39661e-57	0.290825	0.078	0.12	8.77184e-53	0
HMGA1	ENSG00000137309	2.98571e-57	0.269361	0.085	0.129	1.0928e-52	0
RBM8A	ENSG00000265241	3.58708e-57	0.443562	0.249	0.371	1.31291e-52	0
PAIP2	ENSG00000120727	3.63211e-57	0.447218	0.209	0.31	1.32939e-52	0
SIAH2	ENSG00000181788	5.27554e-57	0.302204	0.098	0.146	1.9309e-52	0
SNHG12	ENSG00000197989	5.47749e-57	0.346783	0.125	0.184	2.00482e-52	0
DHX9	ENSG00000135829	1.14931e-56	0.42104	0.161	0.236	4.20657e-52	0
PSMA3-AS1	ENSG00000257621	1.1495e-56	0.275463	0.079	0.121	4.20728e-52	0
HNRNPF	ENSG00000169813	1.16694e-56	0.3861	0.3	0.455	4.27111e-52	0
NFATC2IP	ENSG00000176953	1.59788e-56	0.301085	0.082	0.125	5.84841e-52	0
HDAC1	ENSG00000116478	1.69024e-56	0.360202	0.109	0.163	6.18646e-52	0
CDV3	ENSG00000091527	2.01828e-56	0.391577	0.283	0.425	7.3871e-52	0
FAM193A	ENSG00000125386	2.75317e-56	0.289541	0.074	0.115	1.00769e-51	0
SESN3	ENSG00000149212	3.61024e-56	0.402744	0.076	0.117	1.32138e-51	0
HCST	ENSG00000126264	4.19853e-56	0.703467	0.182	0.163	1.5367e-51	0
CACYBP	ENSG00000116161	1.0912e-55	0.428211	0.205	0.297	3.9939e-51	0
RPL8	ENSG00000161016	1.22922e-55	0.358763	0.349	0.529	4.49907e-51	0
RABGAP1L	ENSG00000152061	2.21446e-55	0.69453	0.169	0.149	8.10515e-51	0
WAC	ENSG00000095787	3.60167e-55	0.39941	0.312	0.473	1.31825e-50	0
NR1D2	ENSG00000174738	1.00499e-54	0.273908	0.089	0.134	3.67837e-50	0
USP1	ENSG00000162607	2.54334e-54	0.339946	0.101	0.15	9.30887e-50	0
UBE2D2	ENSG00000131508	2.82521e-54	0.459659	0.245	0.366	1.03405e-49	0
CRKL	ENSG00000099942	3.12436e-54	0.27462	0.08	0.122	1.14355e-49	0
USP34	ENSG00000115464	1.16384e-53	0.420611	0.152	0.222	4.25979e-49	0
SLC2A4RG	ENSG00000125520	2.53705e-53	0.263622	0.067	0.104	9.28585e-49	0
PNISR	ENSG00000132424	2.96028e-53	0.446569	0.205	0.298	1.08349e-48	0
RPS26	ENSG00000197728	9.02627e-53	0.705486	0.485	0.617	3.3037e-48	0
CHD1	ENSG00000153922	2.22472e-52	0.371048	0.204	0.291	8.1427e-48	0
FOXP1	ENSG00000114861	3.01028e-52	0.383936	0.344	0.512	1.10179e-47	0
CYTH1	ENSG00000108669	4.48462e-52	0.692548	0.183	0.167	1.64141e-47	0
TRIM33	ENSG00000197323	6.20285e-52	0.358506	0.113	0.165	2.27031e-47	0
HOXB2	ENSG00000173917	1.03808e-51	0.262733	0.066	0.102	3.79948e-47	0
ISG20L2	ENSG00000143319	2.45075e-51	0.366501	0.138	0.198	8.97e-47	0
BRWD1	ENSG00000185658	6.54276e-51	0.300332	0.082	0.123	2.39471e-46	0
ODC1	ENSG00000115758	7.44282e-51	0.340246	0.132	0.191	2.72415e-46	0
PSPC1	ENSG00000121390	9.71618e-51	0.313424	0.089	0.132	3.55622e-46	0
MYCBP2	ENSG00000005810	9.77195e-51	0.450697	0.183	0.264	3.57663e-46	0
EVI2A	ENSG00000126860	1.39241e-50	0.691187	0.231	0.224	5.09634e-46	0
SMARCD1	ENSG00000066117	2.56915e-50	0.261882	0.069	0.106	9.40335e-46	0
CNOT1	ENSG00000125107	3.48873e-50	0.413099	0.143	0.207	1.27691e-45	0
PHC3	ENSG00000173889	5.06131e-50	0.264189	0.072	0.11	1.85249e-45	0
DDX3Y	ENSG00000067048	5.52385e-50	0.284893	0.199	0.28	2.02178e-45	0
ARFGEF1	ENSG00000066777	1.13636e-49	0.29026	0.081	0.121	4.15918e-45	0
PPP3CC	ENSG00000120910	1.80746e-49	0.262487	0.069	0.105	6.61548e-45	0
PHF12	ENSG00000109118	3.79873e-49	0.612055	0.139	0.118	1.39037e-44	0
NFKB2	ENSG00000077150	5.39285e-49	0.356079	0.129	0.184	1.97384e-44	0
PRKX	ENSG00000183943	1.20479e-48	0.654997	0.154	0.134	4.40965e-44	0
IDI1	ENSG00000067064	1.54355e-48	0.297066	0.094	0.137	5.64956e-44	0
TMEM170A	ENSG00000166822	4.79097e-48	0.256305	0.07	0.106	1.75354e-43	0
NPM1	ENSG00000181163	5.81937e-48	0.25513	0.659	0.803	2.12995e-43	0
OTUD5	ENSG00000068308	1.02609e-47	0.341106	0.095	0.14	3.75559e-43	0
ERICH1	ENSG00000104714	1.33703e-47	0.276576	0.074	0.11	4.89365e-43	0
PTPRJ	ENSG00000149177	1.92827e-47	0.268864	0.088	0.129	7.05767e-43	0
TRIM22	ENSG00000132274	3.98024e-47	0.491123	0.2	0.29	1.45681e-42	0
NAP1L4	ENSG00000205531	4.41966e-47	0.352023	0.103	0.149	1.61764e-42	0
SNHG1	ENSG00000255717	4.66855e-47	0.32527	0.102	0.148	1.70874e-42	0
RBM12	ENSG00000244462	2.33863e-46	0.393077	0.14	0.2	8.55962e-42	0
QRICH1	ENSG00000198218	7.11256e-46	0.36839	0.118	0.169	2.60327e-41	0
IK	ENSG00000113141	2.73394e-45	0.445516	0.174	0.25	1.00065e-40	0
GNA13	ENSG00000120063	2.91045e-45	0.318217	0.196	0.275	1.06525e-40	0
SACM1L	ENSG00000211456	3.46743e-45	0.272144	0.076	0.112	1.26911e-40	0
HCLS1	ENSG00000180353	5.49004e-45	0.51524	0.317	0.328	2.00941e-40	0
XRN1	ENSG00000114127	7.46885e-45	0.340084	0.097	0.141	2.73368e-40	0
PMF1	ENSG00000160783	1.06514e-44	0.316437	0.088	0.129	3.89851e-40	0
ARID1A	ENSG00000117713	1.10492e-44	0.475066	0.168	0.239	4.04411e-40	0
RELB	ENSG00000104856	1.22673e-44	0.285955	0.078	0.114	4.48995e-40	0
UHRF2	ENSG00000147854	1.97205e-44	0.274982	0.073	0.109	7.21791e-40	0
GOLGA8A	ENSG00000175265	2.12654e-44	0.533358	0.105	0.085	7.78334e-40	0
PARVG	ENSG00000138964	2.90384e-44	0.322004	0.112	0.16	1.06283e-39	0
CEBPZ	ENSG00000115816	2.9401e-44	0.423838	0.145	0.207	1.07611e-39	0
GIGYF1	ENSG00000146830	2.94567e-44	0.27516	0.075	0.111	1.07815e-39	0
RNF168	ENSG00000163961	1.29688e-43	0.294603	0.085	0.123	4.74672e-39	0
BRD2	ENSG00000204256	1.77264e-43	0.276877	0.367	0.533	6.48804e-39	0
PTBP3	ENSG00000119314	1.90383e-43	0.455068	0.194	0.277	6.9682e-39	0
KMT2A	ENSG00000118058	5.71963e-43	0.808609	0.299	0.324	2.09344e-38	0
ABLIM1	ENSG00000099204	6.57678e-43	0.747245	0.161	0.144	2.40717e-38	0
USP25	ENSG00000155313	1.05311e-42	0.311361	0.076	0.112	3.85447e-38	0
FLI1	ENSG00000151702	1.80916e-42	0.309739	0.093	0.134	6.62171e-38	0
MAF	ENSG00000178573	2.09425e-42	0.811909	0.303	0.318	7.66516e-38	0
IQGAP2	ENSG00000145703	2.10404e-42	0.64727	0.221	0.213	7.701e-38	0
JOSD1	ENSG00000100221	2.3103e-42	0.707577	0.254	0.258	8.45594e-38	0
BRAF	ENSG00000157764	2.88563e-42	0.280153	0.084	0.121	1.05617e-37	0
TNKS2	ENSG00000107854	5.99863e-42	0.320142	0.091	0.131	2.19556e-37	0
SLBP	ENSG00000163950	9.95096e-42	0.255473	0.069	0.101	3.64215e-37	0
ERAP2	ENSG00000164308	1.20481e-41	0.358726	0.091	0.132	4.40974e-37	0
CCNK	ENSG00000090061	1.50959e-41	0.429916	0.151	0.214	5.52525e-37	0
EIF3F	ENSG00000175390	1.88178e-41	0.433338	0.311	0.465	6.88751e-37	0
TMEM123	ENSG00000152558	2.11467e-41	0.479458	0.226	0.327	7.73992e-37	0
FRYL	ENSG00000075539	3.89168e-41	0.281092	0.075	0.11	1.42439e-36	0
FKBP5	ENSG00000096060	4.53075e-41	0.467739	0.115	0.164	1.6583e-36	0
THUMPD1	ENSG00000066654	7.03386e-41	0.36129	0.105	0.149	2.57446e-36	0
EDEM1	ENSG00000134109	8.07179e-41	0.321507	0.105	0.149	2.95436e-36	0
TAP2	ENSG00000204267	1.02761e-40	0.353343	0.09	0.13	3.76116e-36	0
PIK3R5	ENSG00000141506	1.20278e-40	0.288063	0.111	0.156	4.40229e-36	0
ZNF655	ENSG00000197343	1.2811e-40	0.365349	0.103	0.147	4.68895e-36	0
CHD8	ENSG00000100888	1.45188e-40	0.367532	0.101	0.145	5.31404e-36	0
WAS	ENSG00000015285	1.62023e-40	0.686681	0.225	0.221	5.93021e-36	0
FAS	ENSG00000026103	2.41314e-40	0.37665	0.109	0.155	8.83233e-36	0
CHST12	ENSG00000136213	2.88017e-40	0.353676	0.084	0.122	1.05417e-35	0
ABRACL	ENSG00000146386	9.67391e-40	0.367086	0.104	0.148	3.54075e-35	0
MYO1F	ENSG00000142347	2.85603e-39	0.32744	0.094	0.133	1.04534e-34	0
ZCCHC2	ENSG00000141664	8.87881e-39	0.287163	0.077	0.111	3.24973e-34	0
SLC35E1	ENSG00000127526	1.28159e-38	0.440547	0.142	0.2	4.69074e-34	0
BTN3A2	ENSG00000186470	1.51071e-38	0.719925	0.161	0.148	5.52935e-34	0
BTN3A1	ENSG00000026950	1.54635e-38	0.676674	0.142	0.126	5.65979e-34	0
WBP11	ENSG00000084463	1.87434e-38	0.47899	0.194	0.276	6.86028e-34	0
SYNRG	ENSG00000275066	2.13406e-38	0.680375	0.143	0.127	7.81089e-34	0
RNF149	ENSG00000163162	2.22628e-38	0.408586	0.211	0.296	8.14842e-34	0
SP110	ENSG00000135899	2.37622e-38	0.484044	0.178	0.249	8.69721e-34	0
ANP32B	ENSG00000136938	2.5474e-38	0.519617	0.484	0.623	9.32375e-34	0
PDE4A	ENSG00000065989	2.63813e-38	0.278074	0.081	0.116	9.65583e-34	0
OPTN	ENSG00000123240	8.58777e-38	0.433828	0.208	0.293	3.14321e-33	0
GMFG	ENSG00000130755	1.54402e-37	0.69707	0.228	0.229	5.65128e-33	0
YARS	ENSG00000134684	1.85775e-37	0.345903	0.087	0.124	6.79954e-33	0
UBALD2	ENSG00000185262	5.12246e-37	0.44155	0.15	0.209	1.87487e-32	0
RAP2C	ENSG00000123728	1.5369e-36	0.312316	0.092	0.13	5.62522e-32	0
NOP53	ENSG00000105373	1.92084e-36	0.74118	0.321	0.365	7.03047e-32	0
LRIG1	ENSG00000144749	2.95758e-36	0.323785	0.102	0.143	1.0825e-31	0
RIF1	ENSG00000080345	3.14435e-36	0.449717	0.132	0.184	1.15086e-31	0
NSD3	ENSG00000147548	3.43236e-36	0.783867	0.28	0.301	1.25628e-31	0
BTG2	ENSG00000159388	3.61814e-36	0.304994	0.313	0.429	1.32427e-31	0
SNRK	ENSG00000163788	3.94793e-36	0.489001	0.11	0.092	1.44498e-31	0
BIRC6	ENSG00000115760	8.40807e-36	0.373666	0.106	0.149	3.07744e-31	0
FBXW7	ENSG00000109670	9.17602e-36	0.363973	0.116	0.161	3.35852e-31	0
LDLRAD4	ENSG00000168675	1.39249e-35	0.385733	0.107	0.149	5.09666e-31	0
HERPUD2	ENSG00000122557	1.40724e-35	0.687924	0.21	0.205	5.15065e-31	0
WWP1	ENSG00000123124	2.23511e-35	0.318711	0.091	0.127	8.18073e-31	0
ZNF217	ENSG00000171940	2.43767e-35	0.279009	0.07	0.1	8.92211e-31	0
ELK4	ENSG00000158711	2.53165e-35	0.294393	0.08	0.114	9.2661e-31	0
HELZ	ENSG00000198265	3.22681e-35	0.323964	0.09	0.127	1.18105e-30	0
CCDC186	ENSG00000165813	3.26265e-35	0.37209	0.11	0.153	1.19416e-30	0
IL4R	ENSG00000077238	4.65056e-35	0.419519	0.163	0.225	1.70215e-30	0
DDX17	ENSG00000100201	6.04836e-35	0.397035	0.364	0.543	2.21376e-30	0
DOCK11	ENSG00000147251	1.87475e-34	0.333016	0.09	0.127	6.86179e-30	0
GPR65	ENSG00000140030	2.648e-34	0.436926	0.113	0.094	9.69196e-30	0
SUZ12	ENSG00000178691	3.23914e-34	0.397456	0.122	0.168	1.18556e-29	0
ABCG1	ENSG00000160179	5.44269e-34	0.37374	0.133	0.183	1.99208e-29	0
EPC1	ENSG00000120616	6.68092e-34	0.451961	0.161	0.223	2.44528e-29	0
SRSF5	ENSG00000100650	6.41014e-33	0.625	0.396	0.483	2.34617e-28	0
DENND4A	ENSG00000174485	1.49759e-32	0.333729	0.091	0.127	5.48132e-28	0
MAPK1IP1L	ENSG00000168175	2.03058e-32	0.47927	0.21	0.294	7.43213e-28	0
JAZF1	ENSG00000153814	6.92487e-32	0.273681	0.071	0.1	2.53457e-27	0
TLE5	ENSG00000104964	7.44919e-32	0.534763	0.217	0.304	2.72648e-27	0
EXOSC6	ENSG00000223496	8.50958e-32	0.414635	0.125	0.171	3.11459e-27	0
RPL35	ENSG00000136942	1.10454e-31	0.526758	0.262	0.373	4.04273e-27	0
FGFR1OP2	ENSG00000111790	1.57564e-31	0.467577	0.169	0.232	5.76702e-27	0
TNRC6C	ENSG00000078687	2.49266e-31	0.375572	0.123	0.168	9.12339e-27	0
ZNF292	ENSG00000188994	4.4223e-31	0.335536	0.091	0.125	1.6186e-26	0
LDHB	ENSG00000111716	4.80685e-31	0.444701	0.26	0.37	1.75936e-26	0
PTBP1	ENSG00000011304	4.81345e-31	0.419228	0.325	0.478	1.76177e-26	0
MLLT6	ENSG00000275023	6.43383e-31	0.76459	0.27	0.292	2.35485e-26	0
APOBEC3C	ENSG00000244509	1.16988e-30	0.832968	0.254	0.271	4.28186e-26	0
STAT5B	ENSG00000173757	1.25314e-30	0.714993	0.187	0.183	4.58662e-26	0
FBRSL1	ENSG00000112787	1.47422e-30	0.372757	0.107	0.147	5.39581e-26	0
RNF44	ENSG00000146083	2.6058e-30	0.668212	0.152	0.141	9.53749e-26	0
TNRC6B	ENSG00000100354	3.01727e-30	0.45851	0.15	0.204	1.10435e-25	0
TRIM14	ENSG00000106785	3.80959e-30	0.297258	0.075	0.104	1.39435e-25	0
STK38	ENSG00000112079	5.48548e-30	0.348584	0.086	0.119	2.00774e-25	0
MRFAP1L1	ENSG00000178988	7.27485e-30	0.32009	0.085	0.118	2.66267e-25	0
BAZ2A	ENSG00000076108	7.36534e-30	0.428468	0.135	0.183	2.69579e-25	0
BRD1	ENSG00000100425	8.78794e-30	0.550586	0.121	0.107	3.21647e-25	0
XPO6	ENSG00000169180	1.56921e-29	0.395821	0.11	0.151	5.74346e-25	0
BCL2L11	ENSG00000153094	1.60524e-29	0.310167	0.087	0.119	5.87532e-25	0
PRKACB	ENSG00000142875	4.04215e-29	0.399902	0.119	0.161	1.47947e-24	0
LNPEP	ENSG00000113441	5.00172e-29	0.430387	0.122	0.166	1.83068e-24	0
BDP1	ENSG00000145734	6.22855e-29	0.441601	0.127	0.172	2.27971e-24	0
SLAMF7	ENSG00000026751	7.85111e-29	0.441518	0.134	0.117	2.87359e-24	0
PTK2B	ENSG00000120899	2.09476e-28	0.716091	0.202	0.201	7.66701e-24	0
PLEKHA2	ENSG00000169499	3.37296e-28	0.668436	0.211	0.211	1.23454e-23	0
SYAP1	ENSG00000169895	3.74128e-28	0.463795	0.22	0.301	1.36935e-23	0
FBL	ENSG00000105202	5.87432e-28	0.493582	0.207	0.287	2.15006e-23	0
CSNK1D	ENSG00000141551	6.42511e-28	0.477586	0.196	0.268	2.35166e-23	0
VAMP2	ENSG00000220205	1.56365e-27	0.485214	0.271	0.383	5.72311e-23	0
ANKHD1	ENSG00000131503	4.38828e-27	0.5075	0.187	0.255	1.60616e-22	0
PAK2	ENSG00000180370	4.97369e-27	0.507933	0.24	0.337	1.82042e-22	0
DNMT1	ENSG00000130816	6.44521e-27	0.469325	0.143	0.193	2.35901e-22	0
BCL9L	ENSG00000186174	1.00475e-26	0.414756	0.127	0.171	3.6775e-22	0
ZBTB1	ENSG00000126804	1.38878e-26	0.279198	0.073	0.1	5.08306e-22	0
ARGLU1	ENSG00000134884	3.9742e-26	0.481205	0.211	0.288	1.4546e-21	0
BAZ1A	ENSG00000198604	6.87066e-26	0.442801	0.242	0.329	2.51473e-21	0
ODF2L	ENSG00000122417	1.00951e-25	0.36844	0.09	0.121	3.69492e-21	0
ASXL1	ENSG00000171456	1.02987e-25	0.418878	0.123	0.166	3.76942e-21	0
HNRNPA0	ENSG00000177733	4.10222e-25	0.397748	0.355	0.521	1.50145e-20	0
MCL1	ENSG00000143384	7.58815e-25	0.385406	0.56	0.68	2.77734e-20	0
SSH2	ENSG00000141298	1.71443e-24	0.311534	0.081	0.11	6.275e-20	0
STK24	ENSG00000102572	4.4838e-24	0.539571	0.225	0.312	1.64112e-19	0
RBM5	ENSG00000003756	4.4931e-24	0.473158	0.153	0.205	1.64452e-19	0
TAF7	ENSG00000178913	5.83003e-24	0.507085	0.218	0.299	2.13385e-19	0
KHNYN	ENSG00000100441	7.89663e-24	0.379447	0.101	0.135	2.89025e-19	0
MFHAS1	ENSG00000147324	8.49834e-24	0.459346	0.13	0.174	3.11048e-19	0
DNAJC9	ENSG00000213551	1.46164e-23	0.306381	0.083	0.111	5.34976e-19	0
DGKA	ENSG00000065357	2.46893e-23	0.70211	0.154	0.148	9.03652e-19	0
PPP1R2	ENSG00000184203	4.66472e-23	0.458781	0.151	0.201	1.70734e-18	0
SAFB2	ENSG00000130254	5.36663e-23	0.469865	0.157	0.21	1.96424e-18	0
RFFL	ENSG00000092871	5.39872e-23	0.317475	0.078	0.105	1.97599e-18	0
ARHGAP25	ENSG00000163219	1.3053e-22	0.525489	0.102	0.089	4.77755e-18	0
RPL18A	ENSG00000105640	1.49408e-22	0.520965	0.313	0.447	5.46847e-18	0
GATAD2B	ENSG00000143614	1.74401e-22	0.35839	0.094	0.125	6.38323e-18	0
NUP50	ENSG00000093000	1.98361e-22	0.420242	0.114	0.152	7.2602e-18	0
N4BP1	ENSG00000102921	2.68965e-22	0.571173	0.177	0.173	9.84438e-18	0
RAB27A	ENSG00000069974	2.75353e-22	0.610773	0.137	0.128	1.00782e-17	0
NIPBL	ENSG00000164190	4.48889e-22	0.530422	0.216	0.294	1.64298e-17	0
CREBBP	ENSG00000005339	7.01764e-22	0.478751	0.192	0.258	2.56853e-17	0
HNRNPK	ENSG00000165119	7.0954e-22	0.277543	0.44	0.653	2.59699e-17	0
PHF3	ENSG00000118482	7.84293e-22	0.519409	0.177	0.237	2.87059e-17	0
RBL2	ENSG00000103479	6.52228e-21	0.727921	0.195	0.199	2.38722e-16	0
HCP5	ENSG00000206337	1.01092e-20	0.471132	0.102	0.09	3.70007e-16	0
NIBAN1	ENSG00000135842	1.92692e-20	0.381528	0.339	0.458	7.0527e-16	0
DYRK2	ENSG00000127334	4.30503e-20	0.402647	0.096	0.127	1.57568e-15	0
ANKRD36C	ENSG00000174501	4.87264e-20	0.377235	0.084	0.11	1.78343e-15	0
WHAMM	ENSG00000156232	6.17643e-20	0.410421	0.123	0.16	2.26063e-15	0
ISCA1	ENSG00000135070	7.123e-20	0.411537	0.123	0.161	2.60709e-15	0
TBCC	ENSG00000124659	7.20913e-20	0.523753	0.107	0.096	2.63861e-15	0
CMIP	ENSG00000153815	9.41512e-20	0.737197	0.304	0.342	3.44603e-15	0
KANSL1	ENSG00000120071	1.49919e-19	0.376521	0.108	0.141	5.48717e-15	0
MECP2	ENSG00000169057	1.76738e-19	0.451748	0.146	0.191	6.4688e-15	0
SRSF11	ENSG00000116754	2.30921e-19	0.49657	0.303	0.429	8.45193e-15	0
LYST	ENSG00000143669	2.49731e-19	0.373858	0.092	0.12	9.14042e-15	0
KDM5A	ENSG00000073614	2.77582e-19	0.527362	0.174	0.231	1.01598e-14	0
SLC7A5	ENSG00000103257	1.11451e-18	0.537924	0.261	0.266	4.07922e-14	0
TENT4B	ENSG00000121274	1.77321e-18	0.430798	0.145	0.188	6.49013e-14	0
GABARAPL1	ENSG00000139112	2.32694e-18	0.73371	0.339	0.4	8.51682e-14	0
SON	ENSG00000159140	2.90342e-18	0.60129	0.416	0.536	1.06268e-13	0
MRPL10	ENSG00000159111	1.37628e-17	0.344135	0.086	0.111	5.03732e-13	0
MSI2	ENSG00000153944	1.80123e-17	0.361067	0.093	0.12	6.59267e-13	0
LRRFIP1	ENSG00000124831	2.17366e-17	0.388755	0.402	0.574	7.95583e-13	0
HMGN1	ENSG00000205581	2.42494e-17	0.507282	0.278	0.387	8.87554e-13	0
ELF1	ENSG00000120690	2.47033e-17	0.611266	0.31	0.354	9.04164e-13	0
TRA2A	ENSG00000164548	7.64092e-17	0.513692	0.22	0.294	2.79665e-12	0
RPS6KA3	ENSG00000177189	9.76991e-17	0.52066	0.192	0.255	3.57588e-12	0
BCL2	ENSG00000171791	1.27776e-16	0.600981	0.168	0.167	4.67673e-12	0
PDCL3	ENSG00000115539	1.8683e-16	0.328797	0.083	0.107	6.83815e-12	0
NFATC2	ENSG00000101096	2.40176e-16	0.601121	0.181	0.182	8.79067e-12	0
SC5D	ENSG00000109929	7.66449e-16	0.367957	0.093	0.119	2.80528e-11	0
SFPQ	ENSG00000116560	1.01432e-15	0.301122	0.408	0.568	3.71251e-11	0
RBM33	ENSG00000184863	2.08373e-15	0.365639	0.093	0.119	7.62667e-11	0
S1PR1	ENSG00000170989	5.03752e-15	0.442327	0.103	0.094	1.84378e-10	0
CELF2	ENSG00000048740	6.27459e-15	0.709387	0.329	0.396	2.29656e-10	0
ANKRD44	ENSG00000065413	6.59517e-15	0.517041	0.115	0.107	2.4139e-10	0
ERN1	ENSG00000178607	9.36215e-15	0.440068	0.145	0.185	3.42664e-10	0
EMD	ENSG00000102119	1.2597e-14	0.535611	0.239	0.32	4.61062e-10	0
JADE1	ENSG00000077684	4.42118e-14	0.340158	0.083	0.105	1.6182e-09	0
PCSK7	ENSG00000160613	4.78507e-14	0.608689	0.137	0.133	1.75139e-09	0
DDIT4	ENSG00000168209	6.5399e-14	0.417585	0.203	0.257	2.39367e-09	0
CDK17	ENSG00000059758	1.18831e-13	0.510658	0.118	0.112	4.34932e-09	0
TPM3	ENSG00000143549	1.33182e-13	0.269307	0.547	0.668	4.8746e-09	0
RPL36AL	ENSG00000165502	2.11453e-13	0.629147	0.389	0.505	7.73939e-09	0
VPS37B	ENSG00000139722	2.32749e-13	0.326549	0.102	0.127	8.51884e-09	0
SUPT5H	ENSG00000196235	3.19418e-13	0.534843	0.208	0.273	1.1691e-08	0
SH3BGRL3	ENSG00000142669	4.03953e-13	0.405581	0.384	0.532	1.47851e-08	0
DOCK8	ENSG00000107099	6.29551e-13	0.558723	0.143	0.141	2.30422e-08	0
OFD1	ENSG00000046651	7.17265e-13	0.561817	0.129	0.125	2.62526e-08	0
CBLB	ENSG00000114423	7.50051e-13	0.635791	0.161	0.163	2.74526e-08	0
HNRNPL	ENSG00000104824	7.99439e-13	0.497322	0.33	0.467	2.92603e-08	0
IVNS1ABP	ENSG00000116679	1.12162e-12	0.476832	0.214	0.278	4.10524e-08	0
DAZAP2	ENSG00000183283	1.37787e-12	0.448134	0.466	0.619	5.04314e-08	0
FOXO1	ENSG00000150907	1.46445e-12	0.645568	0.189	0.197	5.36004e-08	0
CEMIP2	ENSG00000135048	1.76003e-12	0.594154	0.174	0.175	6.44187e-08	0
KLF13	ENSG00000169926	1.81715e-12	0.543753	0.149	0.191	6.65093e-08	0
ELOVL5	ENSG00000012660	1.9034e-12	0.500002	0.222	0.291	6.96662e-08	0
AKAP17A	ENSG00000197976	9.33664e-12	0.362947	0.107	0.133	3.4173e-07	0
YWHAB	ENSG00000166913	1.00994e-11	0.383389	0.528	0.708	3.69649e-07	0
CHD3	ENSG00000170004	1.42151e-11	0.433365	0.115	0.144	5.20288e-07	0
LFNG	ENSG00000106003	1.83907e-11	0.363187	0.089	0.11	6.73117e-07	0
SUB1	ENSG00000113387	2.05504e-11	0.522985	0.3	0.415	7.52165e-07	0
RNF138	ENSG00000134758	2.63631e-11	0.31739	0.082	0.102	9.64915e-07	0
AAK1	ENSG00000115977	2.69174e-11	0.525487	0.142	0.179	9.85203e-07	0
SS18L2	ENSG00000008324	2.89964e-11	0.388589	0.096	0.119	1.0613e-06	0
DGKZ	ENSG00000149091	5.13655e-11	0.439093	0.112	0.14	1.88003e-06	0
ZC3HAV1	ENSG00000105939	7.8696e-11	0.596462	0.304	0.351	2.88035e-06	0
PIM2	ENSG00000102096	8.25912e-11	0.426988	0.158	0.156	3.02292e-06	0
SF3B1	ENSG00000115524	1.11409e-10	0.643211	0.353	0.444	4.0777e-06	0
GGA2	ENSG00000103365	1.1294e-10	0.660178	0.17	0.176	4.13373e-06	0
MDM4	ENSG00000198625	1.80079e-10	0.381163	0.091	0.112	6.59108e-06	0
DDX27	ENSG00000124228	3.01715e-10	0.485778	0.14	0.175	1.10431e-05	0
VAV1	ENSG00000141968	3.33924e-10	0.313025	0.081	0.1	1.2222e-05	0
AGO2	ENSG00000123908	3.584e-10	0.614445	0.194	0.205	1.31178e-05	0
ASXL2	ENSG00000143970	4.86665e-10	0.44558	0.108	0.133	1.78124e-05	0
SMG1	ENSG00000157106	4.93483e-10	0.449334	0.124	0.155	1.8062e-05	0
NSMCE3	ENSG00000185115	7.65328e-10	0.477458	0.105	0.1	2.80118e-05	0
ABCC1	ENSG00000103222	1.12829e-09	0.372263	0.092	0.114	4.12964e-05	0
CERK	ENSG00000100422	1.29346e-09	0.599508	0.139	0.14	4.7342e-05	0
HMCES	ENSG00000183624	1.34908e-09	0.372676	0.099	0.122	4.93778e-05	0
C9orf78	ENSG00000136819	1.58246e-09	0.689587	0.248	0.282	5.79197e-05	0
PPM1K	ENSG00000163644	2.51966e-09	0.411942	0.102	0.126	9.22222e-05	0
HINT1	ENSG00000169567	2.79993e-09	0.479127	0.354	0.503	0.00010248	0
RCSD1	ENSG00000198771	3.27258e-09	0.42376	0.122	0.15	0.00011978	0
PPP2R5A	ENSG00000066027	3.6266e-09	0.491903	0.156	0.195	0.000132737	0
KCNAB2	ENSG00000069424	4.33274e-09	0.614433	0.204	0.22	0.000158583	0
SVIP	ENSG00000198168	4.35997e-09	0.466673	0.106	0.102	0.000159579	0
TRIR	ENSG00000123144	7.59387e-09	0.452478	0.383	0.552	0.000277943	0
RPS15	ENSG00000115268	1.59078e-08	0.591151	0.41	0.544	0.000582242	0
GPBP1	ENSG00000062194	1.64681e-08	0.514446	0.274	0.36	0.00060275	0
PRPF38B	ENSG00000134186	2.77691e-08	0.704645	0.318	0.389	0.00101638	0
CARD8	ENSG00000105483	3.33802e-08	0.424983	0.106	0.129	0.00122175	0
SUN2	ENSG00000100242	4.74706e-08	0.558388	0.284	0.381	0.00173747	0
DNAJB1	ENSG00000132002	6.82007e-08	0.257328	0.686	0.776	0.00249621	0
TGFBR3	ENSG00000069702	7.5907e-08	0.336845	0.098	0.118	0.00277827	0
LBH	ENSG00000213626	8.97493e-08	0.437523	0.171	0.21	0.00328491	0
ERCC5	ENSG00000134899	9.18842e-08	0.485698	0.126	0.154	0.00336305	0
PRDM1	ENSG00000057657	9.23306e-08	0.456201	0.178	0.181	0.00337939	0
HIPK1	ENSG00000163349	1.06249e-07	0.515835	0.18	0.226	0.00388882	0
SETD2	ENSG00000181555	1.95371e-07	0.603197	0.172	0.182	0.00715076	0
OGT	ENSG00000147162	2.92869e-07	0.542037	0.139	0.141	0.0107193	0
COX7C	ENSG00000127184	3.00429e-07	0.361501	0.431	0.624	0.010996	0
GAS5	ENSG00000234741	4.16188e-07	0.49705	0.316	0.43	0.0152329	0
ZBTB44	ENSG00000196323	4.17201e-07	0.387174	0.09	0.108	0.01527	0
ATM	ENSG00000149311	4.53474e-07	0.506129	0.121	0.148	0.0165976	0
PREX1	ENSG00000124126	4.87686e-07	0.585965	0.195	0.21	0.0178498	0
HNRNPA3	ENSG00000170144	5.88686e-07	0.433049	0.385	0.543	0.0215465	0
RALGDS	ENSG00000160271	9.39881e-07	0.457086	0.135	0.163	0.0344006	0
PSMB9	ENSG00000240065	1.1784e-06	0.519367	0.131	0.16	0.0431306	0
SNRNP200	ENSG00000144028	1.19329e-06	0.615933	0.168	0.179	0.0436756	0
CNTRL	ENSG00000119397	1.24062e-06	0.489935	0.108	0.106	0.0454078	0
AKIRIN1	ENSG00000174574	1.25167e-06	0.521986	0.157	0.194	0.0458123	0
RHOG	ENSG00000177105	1.4353e-06	0.40541	0.335	0.445	0.0525333	0
NUP98	ENSG00000110713	1.58549e-06	0.456742	0.129	0.157	0.0580304	0
CCNH	ENSG00000134480	1.60809e-06	0.505012	0.154	0.188	0.0588576	0
CMTM7	ENSG00000153551	1.80253e-06	0.446134	0.115	0.139	0.0659745	0
GSPT1	ENSG00000103342	1.94798e-06	0.715209	0.275	0.327	0.071298	0
RAD21	ENSG00000164754	2.04975e-06	0.538096	0.264	0.347	0.075023	0
JMY	ENSG00000152409	2.2368e-06	0.423796	0.159	0.192	0.0818691	0
DDX24	ENSG00000089737	2.60836e-06	0.629479	0.351	0.445	0.0954687	0
CCND2	ENSG00000118971	2.73314e-06	0.491842	0.25	0.319	0.100036	0
ATP11B	ENSG00000058063	2.74797e-06	0.525105	0.13	0.132	0.100578	0
POLG	ENSG00000140521	3.46187e-06	0.386275	0.094	0.112	0.126708	0
DDX6	ENSG00000110367	4.10652e-06	0.547787	0.191	0.24	0.150303	0
NR3C1	ENSG00000113580	4.53729e-06	0.635657	0.269	0.356	0.166069	0
PIM1	ENSG00000137193	4.72719e-06	0.493555	0.231	0.288	0.17302	0
MGAT4A	ENSG00000071073	6.20077e-06	0.394426	0.119	0.143	0.226954	0
LPIN1	ENSG00000134324	6.70096e-06	0.516895	0.112	0.112	0.245262	0
SRRT	ENSG00000087087	7.32252e-06	0.709289	0.231	0.261	0.268011	0
OGA	ENSG00000198408	8.45753e-06	0.672607	0.238	0.273	0.309554	0
ZNF331	ENSG00000130844	1.20592e-05	0.282645	0.25	0.295	0.441379	0
DOCK2	ENSG00000134516	1.25108e-05	0.3846	0.102	0.122	0.457909	0
NKTR	ENSG00000114857	1.65025e-05	0.649204	0.2	0.219	0.604009	0
WNK1	ENSG00000060237	1.76186e-05	0.682639	0.334	0.422	0.644857	0
BPTF	ENSG00000171634	1.98951e-05	0.633426	0.286	0.378	0.72818	0
FAM177A1	ENSG00000151327	2.88389e-05	0.70255	0.273	0.321	1	0
STAT5A	ENSG00000126561	4.13677e-05	0.619386	0.15	0.157	1	0
IFITM1	ENSG00000185885	4.29209e-05	0.495391	0.116	0.117	1	0
UHMK1	ENSG00000152332	6.2724e-05	0.515487	0.145	0.176	1	0
LRRC8C	ENSG00000171488	6.58982e-05	0.463782	0.126	0.15	1	0
DOCK10	ENSG00000135905	8.74873e-05	0.434369	0.12	0.142	1	0
SRRM1	ENSG00000133226	0.000105158	0.529515	0.321	0.43	1	0
KIF2A	ENSG00000068796	0.00012017	0.51136	0.112	0.114	1	0
KDM2B	ENSG00000089094	0.000121734	0.384743	0.091	0.106	1	0
HNRNPC	ENSG00000092199	0.000191771	0.326006	0.513	0.682	1	0
MBNL1	ENSG00000152601	0.000342261	0.473523	0.372	0.511	1	0
PCNX1	ENSG00000100731	0.000381184	0.392616	0.088	0.102	1	0
UCP2	ENSG00000175567	0.000428029	0.388987	0.226	0.269	1	0
SKI	ENSG00000157933	0.000467027	0.568284	0.341	0.456	1	0
ZC3H6	ENSG00000188177	0.000490068	0.57517	0.15	0.159	1	0
PCBP2	ENSG00000197111	0.00049082	0.394349	0.471	0.649	1	0
MKNK2	ENSG00000099875	0.000660103	0.550522	0.245	0.309	1	0
STIM2	ENSG00000109689	0.000671745	0.390443	0.089	0.103	1	0
TLK1	ENSG00000198586	0.000761026	0.474676	0.121	0.142	1	0
SNHG6	ENSG00000245910	0.00249017	0.631807	0.332	0.425	1	0
ZHX2	ENSG00000178764	0.00263602	0.432232	0.103	0.105	1	0
RPL29	ENSG00000162244	0.00294225	0.480003	0.43	0.576	1	0
CLDND1	ENSG00000080822	0.00302542	0.706032	0.247	0.292	1	0
BUB3	ENSG00000154473	0.00332431	0.584927	0.196	0.241	1	0
SNHG16	ENSG00000163597	0.0039645	0.617153	0.264	0.339	1	0
PDE4B	ENSG00000184588	0.00440425	0.461561	0.204	0.222	1	0
ARID4B	ENSG00000054267	0.0049385	0.573914	0.287	0.371	1	0
MAN1A2	ENSG00000198162	0.00510984	0.669071	0.26	0.311	1	0
ATF7IP	ENSG00000171681	0.00539881	0.542576	0.167	0.2	1	0
MSL2	ENSG00000174579	0.00721633	0.474474	0.116	0.12	1	0
SF3A1	ENSG00000099995	0.00726809	0.586279	0.231	0.291	1	0
GCC2	ENSG00000135968	0.00825317	0.651526	0.215	0.247	1	0
IFNG	ENSG00000111537	0	2.43657	0.283	0.039	0	1
DUSP4	ENSG00000120875	0	2.30184	0.596	0.179	0	1
XCL1	ENSG00000143184	0	2.16939	0.232	0.03	0	1
CD69	ENSG00000110848	0	2.08092	0.572	0.138	0	1
RUNX3	ENSG00000020633	0	1.95601	0.739	0.229	0	1
DUSP2	ENSG00000158050	0	1.94385	0.751	0.3	0	1
CCL5	ENSG00000271503	0	1.93998	0.778	0.251	0	1
CXCR4	ENSG00000121966	0	1.88549	0.905	0.464	0	1
ICOS	ENSG00000163600	0	1.75763	0.343	0.054	0	1
CRTAM	ENSG00000109943	0	1.75642	0.223	0.041	0	1
BTG1	ENSG00000133639	0	1.75356	0.96	0.705	0	1
TNFAIP3	ENSG00000118503	0	1.74161	0.875	0.539	0	1
XCL2	ENSG00000143185	0	1.72759	0.187	0.022	0	1
IL2RB	ENSG00000100385	0	1.68052	0.525	0.118	0	1
YPEL5	ENSG00000119801	0	1.66657	0.718	0.47	0	1
CD8A	ENSG00000153563	0	1.65914	0.398	0.091	0	1
ZFP36L2	ENSG00000152518	0	1.62873	0.771	0.557	0	1
CNOT6L	ENSG00000138767	0	1.59781	0.569	0.217	0	1
RGCC	ENSG00000102760	0	1.57058	0.69	0.405	0	1
NR4A2	ENSG00000153234	0	1.56391	0.661	0.382	0	1
ZNF331	ENSG00000130844	0	1.54778	0.532	0.247	0	1
DNAJB1	ENSG00000132002	0	1.54418	0.834	0.748	0	1
JUND	ENSG00000130522	0	1.53963	0.929	0.742	0	1
TNFSF9	ENSG00000125657	0	1.52469	0.208	0.098	0	1
HSP90AA1	ENSG00000080824	0	1.50122	0.926	0.899	0	1
SLC7A5	ENSG00000103257	0	1.48189	0.488	0.23	0	1
TRBC2	ENSG00000211772	0	1.47814	0.711	0.212	0	1
IL7R	ENSG00000168685	0	1.4771	0.52	0.197	0	1
NKG7	ENSG00000105374	0	1.46742	0.347	0.067	0	1
GNLY	ENSG00000115523	0	1.46585	0.149	0.033	0	1
TUBA4A	ENSG00000127824	0	1.46525	0.33	0.082	0	1
HSPD1	ENSG00000144381	0	1.45618	0.642	0.536	0	1
EZR	ENSG00000092820	0	1.43114	0.642	0.368	0	1
BIRC3	ENSG00000023445	0	1.42401	0.543	0.296	0	1
TENT5C	ENSG00000183508	0	1.41593	0.381	0.103	0	1
TRBC1	ENSG00000211751	0	1.41129	0.423	0.115	0	1
CREM	ENSG00000095794	0	1.40856	0.561	0.296	0	1
TAGAP	ENSG00000164691	0	1.40833	0.411	0.179	0	1
APOBEC3G	ENSG00000239713	0	1.37871	0.438	0.143	0	1
GNG2	ENSG00000186469	0	1.36298	0.45	0.174	0	1
STK17B	ENSG00000081320	0	1.36064	0.611	0.325	0	1
HSPH1	ENSG00000120694	0	1.36008	0.703	0.558	0	1
SRSF7	ENSG00000115875	0	1.35566	0.625	0.427	0	1
FYN	ENSG00000010810	0	1.35035	0.622	0.322	0	1
PTPRC	ENSG00000081237	0	1.34683	0.79	0.401	0	1
CYTIP	ENSG00000115165	0	1.34592	0.442	0.16	0	1
IL2RG	ENSG00000147168	0	1.34394	0.682	0.289	0	1
KLRB1	ENSG00000111796	0	1.33613	0.288	0.063	0	1
TSC22D3	ENSG00000157514	0	1.32818	0.673	0.532	0	1
TRAC	ENSG00000277734	0	1.32636	0.616	0.202	0	1
PIK3R1	ENSG00000145675	0	1.32146	0.443	0.302	0	1
TSPYL2	ENSG00000184205	0	1.3185	0.448	0.284	0	1
CD2	ENSG00000116824	0	1.31645	0.54	0.147	0	1
KLRK1	ENSG00000213809	0	1.30781	0.302	0.06	0	1
HSPE1	ENSG00000115541	0	1.30335	0.58	0.51	0	1
SH2D2A	ENSG00000027869	0	1.30243	0.376	0.097	0	1
SPOCK2	ENSG00000107742	0	1.29688	0.552	0.162	0	1
RHOH	ENSG00000168421	0	1.29548	0.357	0.093	0	1
IKZF3	ENSG00000161405	0	1.29123	0.422	0.108	0	1
REL	ENSG00000162924	0	1.28291	0.44	0.266	0	1
SLC38A1	ENSG00000111371	0	1.26353	0.43	0.149	0	1
DNAJA1	ENSG00000086061	0	1.26041	0.635	0.564	0	1
BCL11B	ENSG00000127152	0	1.25775	0.368	0.088	0	1
GZMA	ENSG00000145649	0	1.25188	0.399	0.091	0	1
WIPF1	ENSG00000115935	0	1.25027	0.631	0.385	0	1
SLA	ENSG00000155926	0	1.25004	0.355	0.171	0	1
GZMK	ENSG00000113088	0	1.24372	0.334	0.074	0	1
GZMB	ENSG00000100453	0	1.24145	0.158	0.031	0	1
CLEC2D	ENSG00000069493	0	1.20364	0.397	0.141	0	1
AKNA	ENSG00000106948	0	1.19795	0.406	0.168	0	1
ARHGAP9	ENSG00000123329	0	1.19536	0.409	0.156	0	1
CD52	ENSG00000169442	0	1.19137	0.538	0.201	0	1
CST7	ENSG00000077984	0	1.18961	0.271	0.061	0	1
NEU1	ENSG00000204386	0	1.18428	0.388	0.318	0	1
HSPA8	ENSG00000109971	0	1.18409	0.887	0.809	0	1
FOSL2	ENSG00000075426	0	1.17409	0.562	0.403	0	1
RNF19A	ENSG00000034677	0	1.17034	0.319	0.146	0	1
PTGER4	ENSG00000171522	0	1.15913	0.383	0.224	0	1
CLEC2B	ENSG00000110852	0	1.15913	0.414	0.245	0	1
CD96	ENSG00000153283	0	1.15191	0.352	0.082	0	1
SLC2A3	ENSG00000059804	0	1.1406	0.577	0.412	0	1
RORA	ENSG00000069667	0	1.13666	0.338	0.163	0	1
FAM177A1	ENSG00000151327	0	1.13093	0.411	0.296	0	1
GZMH	ENSG00000100450	0	1.12941	0.239	0.049	0	1
EOMES	ENSG00000163508	0	1.1173	0.198	0.038	0	1
LCP1	ENSG00000136167	0	1.11333	0.825	0.472	0	1
CD48	ENSG00000117091	0	1.10943	0.472	0.187	0	1
PRF1	ENSG00000180644	0	1.10842	0.223	0.046	0	1
ZC3HAV1	ENSG00000105939	0	1.10802	0.451	0.326	0	1
HECA	ENSG00000112406	0	1.10781	0.417	0.262	0	1
CDC42SE2	ENSG00000158985	0	1.10127	0.431	0.211	0	1
P2RY10	ENSG00000078589	0	1.09581	0.284	0.068	0	1
KLRD1	ENSG00000134539	0	1.09358	0.156	0.024	0	1
ELF1	ENSG00000120690	0	1.09081	0.464	0.327	0	1
CD3E	ENSG00000198851	0	1.08388	0.365	0.095	0	1
ETS1	ENSG00000134954	0	1.07505	0.527	0.281	0	1
AUTS2	ENSG00000158321	0	1.07502	0.269	0.133	0	1
CEMIP2	ENSG00000135048	0	1.07181	0.285	0.158	0	1
STK17A	ENSG00000164543	0	1.06637	0.344	0.181	0	1
CCNH	ENSG00000134480	0	1.05799	0.289	0.164	0	1
GATA3	ENSG00000107485	0	1.05464	0.222	0.046	0	1
RAC2	ENSG00000128340	0	1.04398	0.63	0.324	0	1
DEDD2	ENSG00000160570	0	1.04396	0.339	0.245	0	1
ADGRE5	ENSG00000123146	0	1.03909	0.334	0.188	0	1
EMB	ENSG00000170571	0	1.03277	0.414	0.187	0	1
OASL	ENSG00000135114	0	1.02698	0.202	0.061	0	1
LEPROTL1	ENSG00000104660	0	1.02663	0.415	0.258	0	1
TNFSF14	ENSG00000125735	0	1.0215	0.178	0.055	0	1
IL32	ENSG00000008517	0	1.02106	0.434	0.24	0	1
ITK	ENSG00000113263	0	1.01695	0.272	0.064	0	1
CSRNP1	ENSG00000144655	0	1.01683	0.571	0.432	0	1
PDE4D	ENSG00000113448	0	1.01444	0.253	0.096	0	1
MCL1	ENSG00000143384	0	1.01338	0.75	0.644	0	1
IKZF1	ENSG00000185811	0	1.01132	0.36	0.157	0	1
RPS27	ENSG00000177954	0	1.01056	0.994	0.941	0	1
RNF125	ENSG00000101695	0	1.0078	0.252	0.086	0	1
SAMSN1	ENSG00000155307	0	1.00753	0.355	0.16	0	1
ARHGDIB	ENSG00000111348	0	1.00738	0.785	0.642	0	1
SKI	ENSG00000157933	0	1.00573	0.494	0.426	0	1
CACYBP	ENSG00000116161	0	1.00199	0.343	0.271	0	1
STK4	ENSG00000101109	0	1.00176	0.427	0.26	0	1
RASSF5	ENSG00000266094	0	0.993877	0.412	0.22	0	1
RASGRP1	ENSG00000172575	0	0.992463	0.25	0.058	0	1
CD3D	ENSG00000167286	0	0.990971	0.318	0.087	0	1
RGS1	ENSG00000090104	0	0.990953	0.581	0.331	0	1
LCK	ENSG00000182866	0	0.988434	0.321	0.085	0	1
TNFRSF1B	ENSG00000028137	0	0.987512	0.494	0.297	0	1
SH2D1A	ENSG00000183918	0	0.985864	0.221	0.043	0	1
PPP1R16B	ENSG00000101445	0	0.983245	0.262	0.07	0	1
FNBP1	ENSG00000187239	0	0.982618	0.515	0.376	0	1
SYNE2	ENSG00000054654	0	0.975584	0.392	0.195	0	1
FYB1	ENSG00000082074	0	0.975345	0.586	0.334	0	1
BTG2	ENSG00000159388	0	0.968449	0.5	0.393	0	1
ITM2A	ENSG00000078596	0	0.961817	0.364	0.194	0	1
PNRC1	ENSG00000146278	0	0.961005	0.846	0.707	0	1
TCF7	ENSG00000081059	0	0.959368	0.27	0.082	0	1
ITM2C	ENSG00000135916	0	0.949881	0.34	0.181	0	1
HERPUD2	ENSG00000122557	0	0.946933	0.303	0.191	0	1
DUSP5	ENSG00000138166	0	0.943094	0.351	0.253	0	1
JMY	ENSG00000152409	0	0.940272	0.273	0.172	0	1
ARAP2	ENSG00000047365	0	0.935579	0.231	0.074	0	1
USP36	ENSG00000055483	0	0.935298	0.285	0.172	0	1
ARL4C	ENSG00000188042	0	0.93276	0.608	0.47	0	1
FAM102A	ENSG00000167106	0	0.932147	0.3	0.134	0	1
PDCD4	ENSG00000150593	0	0.927801	0.426	0.281	0	1
TNFRSF9	ENSG00000049249	0	0.926265	0.13	0.061	0	1
CLK1	ENSG00000013441	0	0.92259	0.518	0.425	0	1
SRSF2	ENSG00000161547	0	0.918329	0.586	0.521	0	1
GPBP1	ENSG00000062194	0	0.915842	0.409	0.334	0	1
SELPLG	ENSG00000110876	0	0.912961	0.29	0.16	0	1
PRKCH	ENSG00000027075	0	0.911819	0.278	0.131	0	1
IRF4	ENSG00000137265	0	0.910639	0.141	0.033	0	1
NR4A3	ENSG00000119508	0	0.910228	0.364	0.24	0	1
HLA-B	ENSG00000234745	0	0.907724	0.995	0.949	0	1
G3BP2	ENSG00000138757	0	0.905503	0.304	0.218	0	1
CHD2	ENSG00000173575	0	0.904677	0.419	0.315	0	1
JOSD1	ENSG00000100221	0	0.901445	0.353	0.242	0	1
SEMA4D	ENSG00000187764	0	0.899879	0.278	0.108	0	1
KMT2E	ENSG00000005483	0	0.899613	0.564	0.484	0	1
CD3G	ENSG00000160654	0	0.899493	0.265	0.07	0	1
PIP4K2A	ENSG00000150867	0	0.898474	0.373	0.256	0	1
EML4	ENSG00000143924	0	0.894885	0.355	0.226	0	1
TENT4B	ENSG00000121274	0	0.89446	0.254	0.169	0	1
PPP2R5C	ENSG00000078304	0	0.893899	0.473	0.374	0	1
CXCR3	ENSG00000186810	0	0.890388	0.196	0.046	0	1
SARAF	ENSG00000133872	0	0.885427	0.597	0.532	0	1
SMAD7	ENSG00000101665	0	0.885162	0.322	0.238	0	1
RBM38	ENSG00000132819	0	0.883976	0.209	0.071	0	1
PTPN22	ENSG00000134242	0	0.881397	0.22	0.082	0	1
HLA-F	ENSG00000204642	0	0.880988	0.431	0.298	0	1
RESF1	ENSG00000174718	0	0.880889	0.309	0.188	0	1
GABARAPL1	ENSG00000139112	0	0.878547	0.447	0.38	0	1
FASLG	ENSG00000117560	0	0.876334	0.135	0.019	0	1
RCAN3	ENSG00000117602	0	0.872945	0.268	0.116	0	1
CXCR6	ENSG00000172215	0	0.86989	0.161	0.034	0	1
RPS29	ENSG00000213741	0	0.869801	0.996	0.962	0	1
CD247	ENSG00000198821	0	0.858169	0.22	0.053	0	1
SRGN	ENSG00000122862	0	0.8567	0.906	0.684	0	1
ZFP36	ENSG00000128016	0	0.856287	0.906	0.778	0	1
TMC8	ENSG00000167895	0	0.855795	0.267	0.104	0	1
CCL4	ENSG00000275302	0	0.853279	0.525	0.363	0	1
H3F3B	ENSG00000132475	0	0.851126	0.85	0.818	0	1
TIGIT	ENSG00000181847	0	0.850826	0.158	0.032	0	1
HSP90AB1	ENSG00000096384	0	0.850058	0.899	0.891	0	1
PER1	ENSG00000179094	0	0.848944	0.219	0.114	0	1
SPN	ENSG00000197471	0	0.846675	0.268	0.112	0	1
VPS37B	ENSG00000139722	0	0.842682	0.201	0.11	0	1
P2RY8	ENSG00000182162	0	0.839232	0.216	0.072	0	1
HMGB2	ENSG00000164104	0	0.835532	0.318	0.222	0	1
ARF6	ENSG00000165527	0	0.832547	0.536	0.469	0	1
PITPNC1	ENSG00000154217	0	0.832329	0.262	0.133	0	1
CD28	ENSG00000178562	0	0.832136	0.227	0.104	0	1
PDE7A	ENSG00000205268	0	0.829321	0.217	0.085	0	1
TC2N	ENSG00000165929	0	0.828262	0.22	0.068	0	1
CD5	ENSG00000110448	0	0.827766	0.2	0.053	0	1
CRYBG1	ENSG00000112297	0	0.825163	0.224	0.117	0	1
HLA-A	ENSG00000206503	0	0.81832	0.986	0.952	0	1
SEPTIN9	ENSG00000184640	0	0.816562	0.516	0.422	0	1
PDE4B	ENSG00000184588	0	0.804046	0.317	0.203	0	1
CD40LG	ENSG00000102245	0	0.802912	0.112	0.032	0	1
SERPINB9	ENSG00000170542	0	0.801867	0.392	0.281	0	1
RBM39	ENSG00000131051	0	0.80041	0.625	0.572	0	1
CORO1A	ENSG00000102879	0	0.798233	0.297	0.16	0	1
ITGAL	ENSG00000005844	0	0.796172	0.218	0.077	0	1
UBC	ENSG00000150991	0	0.795154	0.907	0.862	0	1
TRAT1	ENSG00000163519	0	0.792271	0.156	0.035	0	1
EVI2B	ENSG00000185862	0	0.790548	0.393	0.252	0	1
MALAT1	ENSG00000251562	0	0.784114	0.988	0.958	0	1
BICDL1	ENSG00000135127	0	0.783243	0.174	0.042	0	1
MPZL3	ENSG00000160588	0	0.781699	0.166	0.039	0	1
SLAMF7	ENSG00000026751	0	0.780549	0.234	0.102	0	1
PARP8	ENSG00000151883	0	0.779676	0.209	0.087	0	1
TRGC2	ENSG00000227191	0	0.77553	0.143	0.029	0	1
HNRNPUL1	ENSG00000105323	0	0.774891	0.552	0.54	0	1
STAT4	ENSG00000138378	0	0.771888	0.206	0.061	0	1
SMCHD1	ENSG00000101596	0	0.771264	0.269	0.168	0	1
RPL28	ENSG00000108107	0	0.77009	0.613	0.548	0	1
GLCCI1	ENSG00000106415	0	0.768199	0.18	0.069	0	1
GBP5	ENSG00000154451	0	0.76756	0.178	0.063	0	1
SKAP1	ENSG00000141293	0	0.764753	0.182	0.042	0	1
HNRNPH1	ENSG00000169045	0	0.764151	0.568	0.513	0	1
HLA-C	ENSG00000204525	0	0.7633	0.919	0.867	0	1
FCMR	ENSG00000162894	0	0.763105	0.207	0.062	0	1
KLF6	ENSG00000067082	0	0.759525	0.816	0.77	0	1
PRDM1	ENSG00000057657	0	0.755949	0.265	0.167	0	1
LINC01871	ENSG00000235576	0	0.749723	0.153	0.036	0	1
IRF2BP2	ENSG00000168264	0	0.748552	0.564	0.543	0	1
UBB	ENSG00000170315	0	0.74627	0.801	0.789	0	1
GPR171	ENSG00000174946	0	0.745408	0.151	0.039	0	1
PCED1B-AS1	ENSG00000247774	0	0.74268	0.272	0.137	0	1
FAM117A	ENSG00000121104	0	0.736197	0.209	0.11	0	1
SLC9A3R1	ENSG00000109062	0	0.730942	0.2	0.095	0	1
IL21R	ENSG00000103522	0	0.723666	0.142	0.039	0	1
FMNL1	ENSG00000184922	0	0.722735	0.342	0.237	0	1
SYTL3	ENSG00000164674	0	0.722154	0.174	0.063	0	1
YWHAZ	ENSG00000164924	0	0.718407	0.786	0.744	0	1
CD6	ENSG00000013725	0	0.711023	0.167	0.047	0	1
CCDC88C	ENSG00000015133	0	0.7108	0.161	0.042	0	1
JAK1	ENSG00000162434	0	0.708109	0.468	0.423	0	1
GPRIN3	ENSG00000185477	0	0.702801	0.206	0.115	0	1
LAT	ENSG00000213658	0	0.702667	0.216	0.084	0	1
RPL23A	ENSG00000198242	0	0.699173	0.961	0.915	0	1
CYFIP2	ENSG00000055163	0	0.69866	0.258	0.125	0	1
IDS	ENSG00000010404	0	0.689335	0.578	0.564	0	1
CD8B	ENSG00000172116	0	0.688069	0.145	0.034	0	1
SF1	ENSG00000168066	0	0.68591	0.556	0.534	0	1
SFPQ	ENSG00000116560	0	0.674472	0.567	0.535	0	1
RPS15A	ENSG00000134419	0	0.673903	0.963	0.921	0	1
PRRC2C	ENSG00000117523	0	0.673359	0.585	0.573	0	1
THEMIS	ENSG00000172673	0	0.657597	0.132	0.028	0	1
NLRC3	ENSG00000167984	0	0.645616	0.138	0.03	0	1
SLA2	ENSG00000101082	0	0.641616	0.12	0.026	0	1
UBE2D3	ENSG00000109332	0	0.639221	0.545	0.536	0	1
RPS3	ENSG00000149273	0	0.636643	0.858	0.816	0	1
CCR7	ENSG00000126353	0	0.635806	0.171	0.073	0	1
HNRNPDL	ENSG00000152795	0	0.631987	0.573	0.577	0	1
RPL30	ENSG00000156482	0	0.628375	0.968	0.927	0	1
PABPC1	ENSG00000070756	0	0.627796	0.936	0.916	0	1
CD37	ENSG00000104894	0	0.623543	0.389	0.28	0	1
GOLGA8B	ENSG00000215252	0	0.623288	0.169	0.073	0	1
EIF1	ENSG00000173812	0	0.616617	0.936	0.899	0	1
PYHIN1	ENSG00000163564	0	0.614993	0.122	0.027	0	1
CD44	ENSG00000026508	0	0.611866	0.756	0.679	0	1
RIPOR2	ENSG00000111913	0	0.606701	0.164	0.056	0	1
AL365361.1	ENSG00000259834	0	0.606491	0.123	0.033	0	1
RPS2	ENSG00000140988	0	0.603235	0.912	0.881	0	1
SP140	ENSG00000079263	0	0.601844	0.131	0.044	0	1
TTC39C	ENSG00000168234	0	0.601679	0.148	0.072	0	1
RPS7	ENSG00000171863	0	0.5985	0.886	0.854	0	1
APOBEC3H	ENSG00000100298	0	0.595458	0.125	0.032	0	1
RPL27A	ENSG00000166441	0	0.594046	0.968	0.937	0	1
RPS25	ENSG00000118181	0	0.591163	0.92	0.885	0	1
RPL13A	ENSG00000142541	0	0.580613	0.963	0.937	0	1
GPR183	ENSG00000169508	0	0.579852	0.434	0.271	0	1
SLAMF6	ENSG00000162739	0	0.57594	0.132	0.043	0	1
CD7	ENSG00000173762	0	0.570903	0.113	0.026	0	1
TBX21	ENSG00000073861	0	0.569674	0.106	0.02	0	1
DENND1C	ENSG00000205744	0	0.568891	0.133	0.055	0	1
LY9	ENSG00000122224	0	0.568382	0.126	0.038	0	1
RPLP2	ENSG00000177600	0	0.560561	0.811	0.794	0	1
PRKCB	ENSG00000166501	0	0.558197	0.168	0.086	0	1
HNRNPA1	ENSG00000135486	0	0.557211	0.711	0.706	0	1
NLRC5	ENSG00000140853	0	0.551733	0.136	0.062	0	1
LAX1	ENSG00000122188	0	0.551137	0.114	0.032	0	1
HOPX	ENSG00000171476	0	0.548459	0.104	0.034	0	1
IPCEF1	ENSG00000074706	0	0.547094	0.114	0.037	0	1
CD53	ENSG00000143119	0	0.546861	0.424	0.325	0	1
RPL21	ENSG00000122026	0	0.54664	0.961	0.928	0	1
ACAP1	ENSG00000072818	0	0.545612	0.121	0.035	0	1
PTMA	ENSG00000187514	0	0.544131	0.967	0.945	0	1
RASAL3	ENSG00000105122	0	0.53618	0.142	0.06	0	1
SEPTIN1	ENSG00000180096	0	0.531248	0.141	0.058	0	1
RPL13	ENSG00000167526	0	0.522826	0.874	0.867	0	1
RPS16	ENSG00000105193	0	0.5133	0.94	0.917	0	1
RPS20	ENSG00000008988	0	0.507176	0.974	0.943	0	1
RHOF	ENSG00000139725	0	0.500127	0.11	0.042	0	1
CAMK4	ENSG00000152495	0	0.499689	0.111	0.029	0	1
PRKCQ	ENSG00000065675	0	0.496185	0.106	0.025	0	1
RPS27A	ENSG00000143947	0	0.492001	0.963	0.937	0	1
C16orf54	ENSG00000185905	0	0.491611	0.109	0.04	0	1
RPS12	ENSG00000112306	0	0.484328	0.945	0.921	0	1
SLAMF1	ENSG00000117090	0	0.480485	0.105	0.039	0	1
MIAT	ENSG00000225783	0	0.472482	0.101	0.033	0	1
RPL39	ENSG00000198918	0	0.45638	0.966	0.936	0	1
DDX5	ENSG00000108654	0	0.44252	0.737	0.746	0	1
HLA-E	ENSG00000204592	0	0.44183	0.865	0.847	0	1
RPS17	ENSG00000182774	0	0.434348	0.858	0.856	0	1
RPL14	ENSG00000188846	0	0.431733	0.856	0.859	0	1
RPL41	ENSG00000229117	0	0.429967	0.977	0.958	0	1
RPL17	ENSG00000265681	0	0.41901	0.931	0.907	0	1
B2M	ENSG00000166710	0	0.412754	0.995	0.985	0	1
RPL19	ENSG00000108298	0	0.40941	0.816	0.837	0	1
RPL38	ENSG00000172809	0	0.404315	0.883	0.88	0	1
RPL26	ENSG00000161970	0	0.39898	0.966	0.937	0	1
RPL37	ENSG00000145592	0	0.389564	0.967	0.942	0	1
CALM1	ENSG00000198668	0	0.381031	0.814	0.819	0	1
RPS3A	ENSG00000145425	0	0.378323	0.926	0.905	0	1
RPL36A	ENSG00000241343	0	0.375545	0.827	0.84	0	1
RPL27	ENSG00000131469	0	0.372359	0.868	0.865	0	1
RPL10	ENSG00000147403	0	0.366992	0.939	0.923	0	1
RPS28	ENSG00000233927	0	0.366757	0.799	0.817	0	1
RPL11	ENSG00000142676	0	0.344536	0.898	0.899	0	1
RPL3	ENSG00000100316	0	0.335503	0.944	0.93	0	1
RPS4X	ENSG00000198034	0	0.334333	0.912	0.905	0	1
RPL35A	ENSG00000182899	0	0.317534	0.929	0.912	0	1
RPS11	ENSG00000142534	0	0.315332	0.922	0.916	0	1
RPS6	ENSG00000137154	0	0.30555	0.966	0.946	0	1
RPL31	ENSG00000071082	0	0.298785	0.978	0.957	0	1
RPL34	ENSG00000109475	0	0.29421	0.983	0.963	0	1
EEF1A1	ENSG00000156508	0	0.292834	0.998	0.991	0	1
RPS24	ENSG00000138326	0	0.277453	0.955	0.94	0	1
RPL32	ENSG00000144713	0	0.269336	0.942	0.93	0	1
PIK3CG	ENSG00000105851	8.85899e-306	0.656843	0.148	0.074	3.24248e-301	1
PTPN4	ENSG00000088179	1.65618e-302	0.486286	0.115	0.05	6.06178e-298	1
RPLP1	ENSG00000137818	4.6052e-302	0.373893	0.852	0.869	1.68555e-297	1
FAM107B	ENSG00000065809	4.17402e-300	0.750776	0.439	0.374	1.52773e-295	1
INPP5D	ENSG00000168918	4.01773e-299	0.650868	0.272	0.182	1.47053e-294	1
RPL10A	ENSG00000198755	9.10928e-299	0.288105	0.841	0.846	3.33409e-294	1
DDX3X	ENSG00000215301	5.90631e-297	0.781404	0.496	0.48	2.16177e-292	1
PLEKHA2	ENSG00000169499	3.9502e-296	0.77946	0.283	0.199	1.44581e-291	1
CCR5	ENSG00000160791	4.6622e-295	0.59076	0.146	0.072	1.70641e-290	1
TSEN54	ENSG00000182173	1.22641e-291	0.51272	0.13	0.062	4.48877e-287	1
DUSP16	ENSG00000111266	1.35733e-288	0.687065	0.209	0.125	4.96798e-284	1
PIM2	ENSG00000102096	7.21534e-286	0.666821	0.23	0.145	2.64089e-281	1
PIK3CD	ENSG00000171608	5.23356e-281	0.571894	0.16	0.086	1.91554e-276	1
SRRT	ENSG00000087087	3.41897e-279	0.927918	0.317	0.245	1.25138e-274	1
NOP58	ENSG00000055044	1.33393e-278	0.821859	0.291	0.214	4.88233e-274	1
RAB8B	ENSG00000166128	7.12414e-277	0.854602	0.297	0.224	2.60751e-272	1
PBXIP1	ENSG00000163346	1.08813e-275	0.708482	0.322	0.24	3.98268e-271	1
SATB1	ENSG00000182568	2.73031e-274	0.765925	0.224	0.141	9.9932e-270	1
NUP210	ENSG00000132182	1.04214e-270	0.41021	0.1	0.043	3.81434e-266	1
WNK1	ENSG00000060237	2.95964e-268	0.763149	0.434	0.401	1.08326e-263	1
CDKN1B	ENSG00000111276	3.09552e-268	0.708073	0.254	0.174	1.13299e-263	1
DOK2	ENSG00000147443	1.81408e-267	0.599158	0.111	0.051	6.6397e-263	1
APBB1IP	ENSG00000077420	7.67732e-267	0.668712	0.277	0.194	2.80998e-262	1
NFATC2	ENSG00000101096	3.90857e-263	0.694303	0.251	0.171	1.43058e-258	1
RPS21	ENSG00000171858	1.24623e-262	0.345792	0.756	0.791	4.56132e-258	1
HNRNPC	ENSG00000092199	3.72707e-260	0.493129	0.632	0.655	1.36414e-255	1
GPR65	ENSG00000140030	2.25843e-254	0.556228	0.159	0.088	8.26607e-250	1
HCP5	ENSG00000206337	6.94079e-254	0.617417	0.152	0.083	2.5404e-249	1
RNF213	ENSG00000173821	1.71393e-250	0.693513	0.294	0.217	6.27315e-246	1
SRSF5	ENSG00000100650	1.51808e-247	0.683994	0.479	0.465	5.55634e-243	1
SET	ENSG00000119335	2.91509e-242	0.441226	0.632	0.67	1.06695e-237	1
RPL24	ENSG00000114391	2.97273e-240	0.289054	0.795	0.817	1.08805e-235	1
GTPBP1	ENSG00000100226	6.95607e-239	0.621488	0.154	0.087	2.54599e-234	1
MKNK2	ENSG00000099875	8.83752e-237	0.815066	0.348	0.289	3.23462e-232	1
CCND2	ENSG00000118971	3.73789e-236	0.768861	0.357	0.298	1.36811e-231	1
PLAAT4	ENSG00000133321	2.17527e-235	0.626515	0.238	0.161	7.96169e-231	1
NSD3	ENSG00000147548	8.95208e-233	0.813607	0.345	0.289	3.27655e-228	1
ISG20L2	ENSG00000143319	2.88949e-231	0.918036	0.245	0.178	1.05758e-226	1
AQP3	ENSG00000165272	7.21385e-231	0.537774	0.119	0.06	2.64034e-226	1
SMAP2	ENSG00000084070	1.06193e-230	0.697557	0.361	0.296	3.88679e-226	1
NCL	ENSG00000115053	1.50871e-230	0.483021	0.599	0.633	5.52204e-226	1
KIF21A	ENSG00000139116	3.55911e-228	0.497745	0.104	0.049	1.30267e-223	1
IL10RA	ENSG00000110324	4.24059e-227	0.621779	0.284	0.207	1.5521e-222	1
ORAI1	ENSG00000276045	4.3974e-227	0.56507	0.134	0.072	1.60949e-222	1
PIK3IP1	ENSG00000100100	4.62357e-226	0.671365	0.276	0.202	1.69227e-221	1
ARHGEF1	ENSG00000076928	1.39453e-225	0.566124	0.182	0.112	5.1041e-221	1
JMJD6	ENSG00000070495	3.44481e-224	0.842516	0.268	0.204	1.26084e-219	1
ITPKB	ENSG00000143772	7.08228e-223	0.668661	0.2	0.13	2.59219e-218	1
ZC3H12D	ENSG00000178199	6.85129e-218	0.469726	0.1	0.047	2.50764e-213	1
ZFYVE28	ENSG00000159733	5.299e-217	0.468624	0.105	0.051	1.93949e-212	1
RABGAP1L	ENSG00000152061	3.07693e-216	0.655214	0.213	0.143	1.12619e-211	1
CLDND1	ENSG00000080822	3.52036e-216	0.884889	0.328	0.277	1.28849e-211	1
SLFN5	ENSG00000166750	1.1734e-215	0.649952	0.277	0.204	4.29475e-211	1
ITGB7	ENSG00000139626	2.58084e-215	0.434636	0.118	0.06	9.44614e-211	1
CYLD	ENSG00000083799	7.02752e-214	0.710719	0.315	0.254	2.57214e-209	1
BRD2	ENSG00000204256	2.46145e-211	0.626043	0.505	0.503	9.00916e-207	1
MT1E	ENSG00000169715	1.05648e-210	0.317303	0.09	0.192	3.86684e-206	1
DDX24	ENSG00000089737	2.53801e-207	0.71153	0.439	0.426	9.28938e-203	1
MLLT3	ENSG00000171843	1.11146e-205	0.533578	0.118	0.062	4.06807e-201	1
RPL7A	ENSG00000148303	1.34729e-204	0.279633	0.768	0.808	4.93122e-200	1
ICAM3	ENSG00000076662	1.69499e-202	0.364238	0.103	0.05	6.20382e-198	1
PMAIP1	ENSG00000141682	1.33439e-201	0.687599	0.224	0.155	4.884e-197	1
EVL	ENSG00000196405	1.80241e-201	0.590821	0.191	0.124	6.59699e-197	1
NR4A1	ENSG00000123358	1.10729e-200	0.939119	0.549	0.532	4.05279e-196	1
MAF	ENSG00000178573	1.27756e-198	0.93101	0.361	0.308	4.67599e-194	1
DUSP10	ENSG00000143507	1.00195e-197	0.782144	0.242	0.179	3.66724e-193	1
PTP4A2	ENSG00000184007	1.6988e-197	0.468222	0.584	0.627	6.21778e-193	1
DEF6	ENSG00000023892	2.01607e-197	0.482684	0.129	0.071	7.37903e-193	1
EPB41	ENSG00000159023	5.58774e-194	0.503856	0.134	0.076	2.04517e-189	1
SEPTIN6	ENSG00000125354	2.55205e-192	0.645182	0.298	0.236	9.34078e-188	1
TAP1	ENSG00000168394	6.25113e-191	0.678823	0.303	0.244	2.28798e-186	1
LINC01578	ENSG00000272888	1.16076e-182	0.712196	0.383	0.357	4.24849e-178	1
PPP1R2	ENSG00000184203	1.15975e-181	0.782667	0.242	0.184	4.2448e-177	1
TERF2IP	ENSG00000166848	1.24797e-181	0.748304	0.404	0.387	4.56771e-177	1
PRPF38B	ENSG00000134186	1.93494e-178	0.687533	0.397	0.373	7.08206e-174	1
RPS18	ENSG00000231500	1.01569e-177	0.275101	0.757	0.785	3.71751e-173	1
PREX1	ENSG00000124126	4.32098e-177	0.643467	0.259	0.199	1.58152e-172	1
N4BP1	ENSG00000102921	1.81628e-176	0.596338	0.228	0.165	6.64778e-172	1
BIN2	ENSG00000110934	2.00327e-176	0.518762	0.136	0.08	7.33218e-172	1
ARHGAP15	ENSG00000075884	3.35322e-175	0.482276	0.147	0.089	1.22731e-170	1
RPSA	ENSG00000168028	1.33839e-174	0.379878	0.623	0.673	4.89865e-170	1
ITGA4	ENSG00000115232	1.53595e-173	0.566789	0.217	0.153	5.62172e-169	1
MYADM	ENSG00000179820	5.44169e-173	0.781433	0.565	0.602	1.99171e-168	1
DNAJA4	ENSG00000140403	3.75482e-172	1.06768	0.231	0.173	1.3743e-167	1
LINC00623	ENSG00000226067	2.03936e-171	0.593204	0.198	0.137	7.46426e-167	1
KDM6B	ENSG00000132510	1.1702e-168	0.684253	0.308	0.253	4.28305e-164	1
SRRM1	ENSG00000133226	6.38535e-167	0.65682	0.419	0.409	2.3371e-162	1
IVNS1ABP	ENSG00000116679	3.30911e-166	0.692608	0.307	0.26	1.21117e-161	1
LIMD2	ENSG00000136490	1.71593e-163	0.411766	0.106	0.057	6.28046e-159	1
DDIT4	ENSG00000168209	2.32652e-163	0.670779	0.297	0.239	8.51528e-159	1
CASP8	ENSG00000064012	4.92333e-163	0.51653	0.155	0.098	1.80199e-158	1
HCST	ENSG00000126264	1.79808e-162	0.534843	0.22	0.158	6.58114e-158	1
CBLB	ENSG00000114423	2.44923e-162	0.658389	0.212	0.155	8.96441e-158	1
APOBEC3C	ENSG00000244509	1.32814e-161	0.673531	0.309	0.262	4.86112e-157	1
CNN2	ENSG00000064666	3.72489e-160	0.700936	0.343	0.304	1.36335e-155	1
EVI2A	ENSG00000126860	1.98532e-157	0.608459	0.274	0.218	7.26646e-153	1
CHORDC1	ENSG00000110172	2.15932e-156	0.870595	0.269	0.221	7.90333e-152	1
ANKRD44	ENSG00000065413	2.87612e-155	0.516801	0.156	0.101	1.05269e-150	1
SF3B1	ENSG00000115524	6.71099e-155	0.596675	0.428	0.427	2.45629e-150	1
BCL2	ENSG00000171791	2.45189e-152	0.568503	0.217	0.159	8.97418e-148	1
UBE2S	ENSG00000108106	7.87953e-152	0.815266	0.241	0.192	2.88399e-147	1
AREG	ENSG00000109321	2.19193e-151	0.587151	0.102	0.056	8.02267e-147	1
NSMCE3	ENSG00000185115	6.53987e-151	0.564683	0.147	0.094	2.39366e-146	1
PTK2B	ENSG00000120899	9.14954e-151	0.622689	0.248	0.194	3.34882e-146	1
RANBP2	ENSG00000153201	1.42948e-150	0.711379	0.312	0.268	5.23203e-146	1
CHD1	ENSG00000153922	1.87266e-150	0.71613	0.313	0.269	6.85414e-146	1
PPP4R3A	ENSG00000100796	5.75626e-149	0.664245	0.279	0.233	2.10685e-144	1
MLLT6	ENSG00000275023	4.70626e-147	0.655503	0.322	0.283	1.72254e-142	1
C21orf91	ENSG00000154642	1.10919e-146	0.4495	0.115	0.067	4.05974e-142	1
DIAPH1	ENSG00000131504	5.73509e-146	0.621382	0.293	0.247	2.0991e-141	1
BRD1	ENSG00000100425	1.46872e-143	0.53819	0.154	0.102	5.37566e-139	1
AKAP13	ENSG00000170776	1.47422e-142	0.585558	0.461	0.466	5.3958e-138	1
ENC1	ENSG00000171617	6.00368e-142	0.651571	0.101	0.058	2.19741e-137	1
ARHGAP25	ENSG00000163219	1.05003e-140	0.495059	0.135	0.084	3.84321e-136	1
SETD2	ENSG00000181555	2.21848e-140	0.643119	0.225	0.173	8.11984e-136	1
GIMAP7	ENSG00000179144	7.4596e-140	0.357167	0.151	0.095	2.73029e-135	1
DDX3Y	ENSG00000067048	1.01968e-139	0.656805	0.303	0.259	3.73214e-135	1
DOCK8	ENSG00000107099	1.7908e-139	0.519701	0.188	0.134	6.5545e-135	1
EEF1B2	ENSG00000114942	4.92975e-138	0.282826	0.683	0.74	1.80434e-133	1
OFD1	ENSG00000046651	1.44201e-137	0.592211	0.17	0.118	5.27789e-133	1
BCLAF1	ENSG00000029363	1.52347e-135	0.653198	0.386	0.376	5.57604e-131	1
CDK17	ENSG00000059758	1.50246e-134	0.583025	0.156	0.106	5.49916e-130	1
AGO2	ENSG00000123908	1.70749e-134	0.635985	0.245	0.196	6.24959e-130	1
SNHG16	ENSG00000163597	2.48667e-134	0.777247	0.343	0.322	9.10145e-130	1
PCED1B	ENSG00000179715	3.16852e-133	0.403689	0.1	0.057	1.15971e-128	1
PRKX	ENSG00000183943	2.92625e-132	0.587355	0.183	0.131	1.07103e-127	1
SON	ENSG00000159140	4.33468e-132	0.511412	0.488	0.518	1.58654e-127	1
NCOA2	ENSG00000140396	4.60924e-132	0.534123	0.131	0.084	1.68703e-127	1
TGFB1	ENSG00000105329	6.12887e-132	0.479274	0.115	0.07	2.24323e-127	1
TRAF3IP3	ENSG00000009790	1.08877e-130	0.382807	0.112	0.066	3.98502e-126	1
RNF44	ENSG00000146083	1.32335e-130	0.565533	0.187	0.136	4.84358e-126	1
FBXO34	ENSG00000178974	5.74979e-130	0.494377	0.116	0.071	2.10448e-125	1
NKRF	ENSG00000186416	7.93869e-130	0.664491	0.117	0.073	2.90564e-125	1
SNRK	ENSG00000163788	3.56892e-129	0.468732	0.137	0.089	1.30626e-124	1
SF3A1	ENSG00000099995	2.23499e-127	0.675387	0.306	0.276	8.18029e-123	1
KAT6A	ENSG00000083168	3.44769e-125	0.623785	0.263	0.218	1.26189e-120	1
DNAJB6	ENSG00000105993	1.8961e-124	0.721155	0.374	0.369	6.93992e-120	1
CELF2	ENSG00000048740	1.04526e-123	0.614395	0.391	0.383	3.82575e-119	1
TRA2A	ENSG00000164548	2.89256e-122	0.670097	0.306	0.276	1.05871e-117	1
COTL1	ENSG00000103187	4.33063e-122	0.618456	0.378	0.354	1.58506e-117	1
GGA2	ENSG00000103365	4.59871e-121	0.664916	0.215	0.169	1.68317e-116	1
ARID4B	ENSG00000054267	1.58076e-119	0.649893	0.367	0.354	5.78574e-115	1
SIAH2	ENSG00000181788	3.35487e-119	0.655999	0.177	0.131	1.22792e-114	1
PTGES3	ENSG00000110958	4.02544e-119	0.687506	0.441	0.473	1.47335e-114	1
FOXO1	ENSG00000150907	6.58622e-119	0.640443	0.234	0.189	2.41062e-114	1
KMT2A	ENSG00000118058	3.7646e-118	0.618152	0.342	0.316	1.37788e-113	1
RNF166	ENSG00000158717	6.79539e-117	0.381976	0.104	0.063	2.48718e-112	1
HNRNPLL	ENSG00000143889	5.10713e-115	0.609673	0.155	0.109	1.86926e-110	1
EIF5	ENSG00000100664	4.34481e-112	0.562582	0.471	0.508	1.59025e-107	1
LBH	ENSG00000213626	6.30477e-112	0.600648	0.242	0.197	2.30761e-107	1
IQGAP2	ENSG00000145703	1.64771e-111	0.522566	0.255	0.208	6.03077e-107	1
BTN3A1	ENSG00000026950	1.21408e-110	0.517166	0.169	0.122	4.44365e-106	1
IDI1	ENSG00000067064	3.52717e-107	0.607799	0.166	0.123	1.29098e-102	1
SRSF3	ENSG00000112081	1.48429e-105	0.581137	0.447	0.477	5.43264e-101	1
MAN1A2	ENSG00000198162	1.80935e-105	0.574848	0.322	0.298	6.62239e-101	1
EIF4B	ENSG00000063046	4.09131e-104	0.370318	0.547	0.6	1.49746e-99	1
RPS19	ENSG00000105372	6.56631e-102	0.379057	0.587	0.651	2.40333e-97	1
RBL2	ENSG00000103479	1.93426e-101	0.5863	0.233	0.193	7.07958e-97	1
ARHGEF3	ENSG00000163947	2.59161e-100	0.480175	0.126	0.086	9.48557e-96	1
RNF138	ENSG00000134758	2.72307e-100	0.509212	0.133	0.093	9.9667e-96	1
EIF4A2	ENSG00000156976	4.02862e-100	0.394849	0.596	0.659	1.47452e-95	1
AMD1	ENSG00000123505	4.06215e-99	0.733397	0.32	0.307	1.48679e-94	1
TOB1	ENSG00000141232	1.03322e-97	0.806731	0.29	0.268	3.78168e-93	1
ANKRD12	ENSG00000101745	8.01752e-97	0.564834	0.419	0.43	2.93449e-92	1
GNA13	ENSG00000120063	1.3613e-96	0.543443	0.288	0.256	4.98251e-92	1
SYAP1	ENSG00000169895	3.88433e-96	0.675718	0.305	0.284	1.4217e-91	1
OCIAD2	ENSG00000145247	4.04081e-96	0.411217	0.139	0.096	1.47898e-91	1
CSNK1G2	ENSG00000133275	2.30043e-95	0.547453	0.208	0.167	8.41981e-91	1
APOL6	ENSG00000221963	6.05884e-95	0.585019	0.215	0.176	2.21759e-90	1
CCSER2	ENSG00000107771	7.75952e-94	0.63956	0.277	0.25	2.84006e-89	1
ID2	ENSG00000115738	1.18055e-93	0.42664	0.488	0.482	4.32093e-89	1
NFKBID	ENSG00000167604	1.56567e-93	0.600868	0.139	0.1	5.73049e-89	1
GSPT1	ENSG00000103342	2.08304e-93	0.696709	0.326	0.316	7.62414e-89	1
TIPARP	ENSG00000163659	8.58637e-93	0.537725	0.323	0.293	3.1427e-88	1
ATXN7	ENSG00000163635	2.75545e-92	0.561277	0.178	0.137	1.00852e-87	1
WAS	ENSG00000015285	3.27454e-92	0.468244	0.257	0.216	1.19852e-87	1
LPIN1	ENSG00000134324	4.04222e-91	0.484928	0.147	0.107	1.47949e-86	1
RAB27A	ENSG00000069974	5.04e-91	0.516946	0.165	0.124	1.84469e-86	1
JUNB	ENSG00000171223	1.3149e-90	0.396424	0.702	0.728	4.81266e-86	1
CYCS	ENSG00000172115	6.54041e-90	0.604962	0.361	0.356	2.39386e-85	1
BTN3A2	ENSG00000186470	1.10433e-89	0.528582	0.185	0.145	4.04197e-85	1
TAF7	ENSG00000178913	6.82316e-89	0.641876	0.3	0.282	2.49734e-84	1
OGT	ENSG00000147162	1.60619e-88	0.512264	0.175	0.135	5.87881e-84	1
UBA52	ENSG00000221983	1.72838e-88	0.250106	0.68	0.757	6.32606e-84	1
MBNL1	ENSG00000152601	2.61289e-88	0.481922	0.457	0.491	9.56344e-84	1
SORL1	ENSG00000137642	3.97567e-87	0.382456	0.179	0.135	1.45513e-82	1
GBP4	ENSG00000162654	1.04026e-86	0.427788	0.126	0.088	3.80747e-82	1
SKIL	ENSG00000136603	1.12031e-86	0.637633	0.361	0.363	4.10043e-82	1
ATP11B	ENSG00000058063	6.81334e-86	0.50073	0.165	0.127	2.49375e-81	1
MSL2	ENSG00000174579	2.48041e-85	0.501388	0.153	0.114	9.07855e-81	1
HIPK1	ENSG00000163349	8.76522e-85	0.620153	0.243	0.213	3.20816e-80	1
GPR132	ENSG00000183484	1.78598e-84	0.421063	0.109	0.074	6.53687e-80	1
CSF1	ENSG00000184371	1.04623e-83	0.554809	0.145	0.231	3.82931e-79	1
TBCC	ENSG00000124659	5.24461e-83	0.45626	0.13	0.093	1.91958e-78	1
MBP	ENSG00000197971	2.53058e-82	0.52776	0.238	0.202	9.26216e-78	1
NFKB1	ENSG00000109320	1.30464e-81	0.575994	0.346	0.325	4.77511e-77	1
TNF	ENSG00000232810	1.58661e-81	0.445339	0.238	0.19	5.80715e-77	1
ELOVL5	ENSG00000012660	2.49793e-81	0.61825	0.294	0.276	9.14266e-77	1
NFKB2	ENSG00000077150	1.71751e-80	0.645404	0.203	0.169	6.28626e-76	1
OTULIN	ENSG00000154124	2.92031e-80	0.543132	0.137	0.102	1.06886e-75	1
CNTRL	ENSG00000119397	5.66698e-79	0.452819	0.138	0.101	2.07417e-74	1
TRA2B	ENSG00000136527	7.72847e-79	0.55232	0.407	0.427	2.8287e-74	1
LPXN	ENSG00000110031	1.31517e-78	0.445262	0.251	0.214	4.81365e-74	1
OGA	ENSG00000198408	6.89657e-78	0.568881	0.285	0.263	2.52421e-73	1
FGFR1OP2	ENSG00000111790	4.26784e-77	0.645985	0.242	0.217	1.56207e-72	1
SELENOK	ENSG00000113811	6.66322e-77	0.634201	0.336	0.338	2.4388e-72	1
SH3KBP1	ENSG00000147010	3.65165e-76	0.54439	0.354	0.354	1.33654e-71	1
SIK3	ENSG00000160584	4.25783e-76	0.576693	0.183	0.149	1.55841e-71	1
RPS14	ENSG00000164587	5.94755e-76	0.317385	0.577	0.643	2.17686e-71	1
LCP2	ENSG00000043462	1.85576e-75	0.385723	0.261	0.223	6.79227e-71	1
C9orf78	ENSG00000136819	4.0392e-72	0.571657	0.289	0.273	1.47839e-67	1
SYNRG	ENSG00000275066	4.21431e-71	0.468895	0.161	0.125	1.54248e-66	1
SPATA13	ENSG00000182957	7.78697e-71	0.382382	0.114	0.081	2.85011e-66	1
STK10	ENSG00000072786	2.02912e-70	0.443733	0.147	0.112	7.42678e-66	1
BPTF	ENSG00000171634	5.41715e-70	0.582347	0.356	0.363	1.98273e-65	1
PCBP1	ENSG00000169564	1.88671e-69	0.311414	0.58	0.661	6.90555e-65	1
RAPGEF6	ENSG00000158987	2.13311e-69	0.396721	0.114	0.081	7.8074e-65	1
ERN1	ENSG00000178607	2.20196e-68	0.58507	0.204	0.174	8.05938e-64	1
STIM2	ENSG00000109689	3.28552e-68	0.447931	0.129	0.096	1.20253e-63	1
DNTTIP2	ENSG00000067334	6.0903e-68	0.640921	0.285	0.274	2.22911e-63	1
SUB1	ENSG00000113387	3.1877e-66	0.555128	0.375	0.397	1.16673e-61	1
STIP1	ENSG00000168439	4.98431e-66	0.716534	0.294	0.29	1.82431e-61	1
ATXN2L	ENSG00000168488	6.1278e-66	0.560986	0.365	0.381	2.24284e-61	1
GOLGA8A	ENSG00000175265	2.22216e-65	0.36934	0.116	0.084	8.13333e-61	1
HNRNPU	ENSG00000153187	8.8349e-65	0.354184	0.515	0.573	3.23366e-60	1
SENP7	ENSG00000138468	1.08753e-62	0.418151	0.124	0.093	3.98045e-58	1
FAM118A	ENSG00000100376	2.72741e-62	0.390826	0.112	0.081	9.98258e-58	1
PHF12	ENSG00000109118	7.06164e-61	0.434028	0.149	0.118	2.58463e-56	1
KCNAB2	ENSG00000069424	1.6107e-60	0.466194	0.24	0.213	5.89532e-56	1
CREBBP	ENSG00000005339	3.77565e-60	0.557948	0.26	0.244	1.38193e-55	1
HNRNPA2B1	ENSG00000122566	4.70517e-60	0.262055	0.638	0.706	1.72214e-55	1
ARHGAP30	ENSG00000186517	7.05214e-60	0.414947	0.177	0.145	2.58115e-55	1
FRMD4B	ENSG00000114541	1.67424e-59	0.342259	0.161	0.241	6.12787e-55	1
HNRNPA0	ENSG00000177733	3.03783e-59	0.465527	0.444	0.498	1.11188e-54	1
PLP2	ENSG00000102007	3.21034e-59	0.340423	0.514	0.559	1.17502e-54	1
SRRM2	ENSG00000167978	3.95875e-59	0.489418	0.371	0.387	1.44894e-54	1
CSNK1D	ENSG00000141551	8.24173e-59	0.595899	0.266	0.253	3.01656e-54	1
SYTL2	ENSG00000137501	1.6531e-58	0.35988	0.103	0.073	6.0505e-54	1
BUB3	ENSG00000154473	5.97716e-57	0.577046	0.247	0.231	2.1877e-52	1
FUS	ENSG00000089280	8.86332e-57	0.435566	0.468	0.532	3.24406e-52	1
CMIP	ENSG00000153815	1.31176e-56	0.572129	0.338	0.335	4.80118e-52	1
AKIRIN1	ENSG00000174574	1.56265e-56	0.572039	0.207	0.184	5.71944e-52	1
FAU	ENSG00000149806	1.57522e-56	0.33499	0.544	0.629	5.76545e-52	1
KAT2B	ENSG00000114166	1.79471e-56	0.399636	0.122	0.093	6.56882e-52	1
IL16	ENSG00000172349	1.83122e-56	0.345908	0.102	0.073	6.70245e-52	1
ANXA1	ENSG00000135046	1.95539e-55	0.516001	0.61	0.697	7.15691e-51	1
NKTR	ENSG00000114857	4.83929e-55	0.511394	0.235	0.212	1.77123e-50	1
KIF2A	ENSG00000068796	9.12981e-55	0.471001	0.138	0.109	3.3416e-50	1
PAG1	ENSG00000076641	1.34292e-54	0.475962	0.214	0.188	4.91521e-50	1
BCL2L11	ENSG00000153094	1.97761e-53	0.531419	0.138	0.11	7.23824e-49	1
CYTH1	ENSG00000108669	1.44459e-52	0.466112	0.193	0.166	5.28733e-48	1
TXNIP	ENSG00000265972	2.04376e-52	0.423597	0.481	0.494	7.48035e-48	1
MALT1	ENSG00000172175	3.13775e-52	0.412542	0.122	0.094	1.14845e-47	1
EIF4G2	ENSG00000110321	1.4711e-51	0.255329	0.646	0.725	5.38437e-47	1
RPS10	ENSG00000124614	1.49499e-51	0.295234	0.561	0.649	5.4718e-47	1
RPS26	ENSG00000197728	4.01891e-51	0.42756	0.523	0.604	1.47096e-46	1
HMCES	ENSG00000183624	6.63203e-51	0.47836	0.141	0.114	2.42739e-46	1
MAPK1IP1L	ENSG00000168175	9.86661e-51	0.569151	0.281	0.279	3.61128e-46	1
PPP2R5A	ENSG00000066027	1.13422e-49	0.529733	0.207	0.185	4.15137e-45	1
UBE2A	ENSG00000077721	1.35831e-49	0.279222	0.195	0.285	4.97156e-45	1
METRNL	ENSG00000176845	1.19555e-48	0.731662	0.295	0.302	4.37584e-44	1
TCP1	ENSG00000120438	1.36044e-48	0.609775	0.385	0.426	4.97933e-44	1
SEL1L3	ENSG00000091490	1.36242e-48	0.322353	0.104	0.078	4.98661e-44	1
HNRNPL	ENSG00000104824	1.26935e-47	0.480977	0.402	0.449	4.64594e-43	1
APMAP	ENSG00000101474	2.17708e-47	0.585454	0.296	0.299	7.96833e-43	1
FNBP4	ENSG00000109920	1.11074e-46	0.530026	0.222	0.204	4.06543e-42	1
YTHDC1	ENSG00000083896	1.17951e-46	0.553225	0.246	0.235	4.31713e-42	1
WAC	ENSG00000095787	1.63545e-46	0.49406	0.403	0.45	5.98593e-42	1
HERC1	ENSG00000103657	2.7997e-46	0.464274	0.166	0.141	1.02472e-41	1
TUBB4B	ENSG00000188229	1.15196e-45	0.260129	0.218	0.312	4.2163e-41	1
ZNF394	ENSG00000160908	3.18424e-45	0.403824	0.108	0.083	1.16546e-40	1
HNRNPA3	ENSG00000170144	4.85359e-45	0.412025	0.458	0.524	1.77646e-40	1
ZC3H12A	ENSG00000163874	1.33182e-44	0.549127	0.33	0.33	4.87461e-40	1
RBM8A	ENSG00000265241	4.39802e-44	0.548469	0.332	0.352	1.60972e-39	1
UBALD2	ENSG00000185262	8.05494e-44	0.536033	0.213	0.196	2.94819e-39	1
RBM12	ENSG00000244462	2.50293e-43	0.53583	0.204	0.187	9.16097e-39	1
HSPA5	ENSG00000044574	4.63098e-43	0.273537	0.581	0.64	1.69499e-38	1
DDX27	ENSG00000124228	7.17885e-43	0.521942	0.186	0.166	2.62753e-38	1
ZFP36L1	ENSG00000185650	7.92075e-42	0.263173	0.7	0.729	2.89907e-37	1
WBP11	ENSG00000084463	1.36905e-41	0.561392	0.263	0.261	5.01087e-37	1
BTG3	ENSG00000154640	8.89644e-41	0.283352	0.138	0.199	3.25618e-36	1
LUZP1	ENSG00000169641	1.03927e-39	0.26673	0.147	0.208	3.80385e-35	1
SLC5A3	ENSG00000198743	4.17964e-39	0.407344	0.103	0.081	1.52979e-34	1
AHSA1	ENSG00000100591	8.67165e-39	0.691886	0.29	0.303	3.17391e-34	1
NUP98	ENSG00000110713	1.21358e-38	0.478175	0.169	0.149	4.44183e-34	1
ODC1	ENSG00000115758	1.36093e-38	0.600931	0.194	0.178	4.98115e-34	1
KDM2B	ENSG00000089094	1.38182e-38	0.4418	0.123	0.1	5.05759e-34	1
TAF1D	ENSG00000166012	8.86357e-38	0.559693	0.314	0.332	3.24416e-33	1
GIMAP4	ENSG00000133574	1.10587e-37	0.337237	0.16	0.134	4.04759e-33	1
DAZAP2	ENSG00000183283	1.20219e-37	0.298556	0.519	0.603	4.40015e-33	1
PCSK7	ENSG00000160613	1.84011e-36	0.436436	0.152	0.13	6.735e-32	1
TRAF4	ENSG00000076604	8.72429e-36	0.402711	0.101	0.08	3.19318e-31	1
IFRD1	ENSG00000006652	1.29263e-35	0.677061	0.228	0.223	4.73117e-31	1
RHOG	ENSG00000177105	1.69915e-35	0.408919	0.398	0.429	6.21907e-31	1
KDM2A	ENSG00000173120	1.77656e-35	0.54879	0.215	0.204	6.50239e-31	1
PIM3	ENSG00000198355	1.9661e-35	0.438356	0.351	0.356	7.19611e-31	1
ATF7IP	ENSG00000171681	1.75655e-34	0.512998	0.206	0.192	6.42915e-30	1
SMARCA5	ENSG00000153147	3.6486e-34	0.574659	0.279	0.287	1.33543e-29	1
GATAD2A	ENSG00000167491	5.66916e-34	0.253754	0.168	0.233	2.07497e-29	1
WHAMM	ENSG00000156232	6.5643e-34	0.512953	0.169	0.151	2.4026e-29	1
RSRC2	ENSG00000111011	1.01214e-33	0.531968	0.332	0.36	3.70455e-29	1
GMFG	ENSG00000130755	1.09183e-33	0.376135	0.24	0.227	3.9962e-29	1
CCNL1	ENSG00000163660	1.35594e-33	0.407322	0.378	0.403	4.96288e-29	1
RCSD1	ENSG00000198771	2.15949e-33	0.39046	0.163	0.142	7.90396e-29	1
BCAS2	ENSG00000116752	2.16391e-33	0.544728	0.185	0.171	7.92014e-29	1
RAD21	ENSG00000164754	4.6133e-33	0.480192	0.317	0.334	1.68851e-28	1
GRK2	ENSG00000173020	4.75521e-33	0.441925	0.267	0.264	1.74045e-28	1
TRAF5	ENSG00000082512	8.89527e-33	0.333544	0.101	0.081	3.25576e-28	1
RPL22L1	ENSG00000163584	8.91681e-33	0.255679	0.14	0.195	3.26364e-28	1
LYST	ENSG00000143669	1.13485e-32	0.464971	0.132	0.112	4.15367e-28	1
RALGAPA1	ENSG00000174373	1.7646e-32	0.426355	0.128	0.108	6.45863e-28	1
MSN	ENSG00000147065	6.75896e-32	0.291951	0.553	0.645	2.47385e-27	1
HNRNPK	ENSG00000165119	1.20171e-31	0.285767	0.53	0.628	4.39837e-27	1
DGKZ	ENSG00000149091	1.29563e-31	0.454942	0.151	0.132	4.74213e-27	1
MRPL18	ENSG00000112110	1.60067e-31	0.446482	0.195	0.272	5.85863e-27	1
NUFIP2	ENSG00000108256	2.62306e-31	0.261195	0.234	0.322	9.60066e-27	1
LUC7L2	ENSG00000146963	3.97208e-31	0.255349	0.207	0.286	1.45382e-26	1
SUPT5H	ENSG00000196235	3.41907e-30	0.521132	0.259	0.261	1.25141e-25	1
BAZ1A	ENSG00000198604	4.02297e-30	0.525818	0.305	0.314	1.47245e-25	1
CHST11	ENSG00000171310	1.44322e-29	0.56042	0.228	0.225	5.28233e-25	1
SLBP	ENSG00000163950	1.73245e-29	0.429002	0.111	0.093	6.34095e-25	1
PRKACB	ENSG00000142875	7.13936e-29	0.473158	0.167	0.151	2.61308e-24	1
HSPA1B	ENSG00000204388	9.70594e-29	0.487534	0.671	0.815	3.55247e-24	1
RASA2	ENSG00000155903	9.96253e-29	0.367507	0.101	0.083	3.64639e-24	1
KCTD20	ENSG00000112078	2.9188e-28	0.25214	0.165	0.224	1.06831e-23	1
RIC8A	ENSG00000177963	1.82809e-27	0.312784	0.17	0.232	6.69098e-23	1
ZNF207	ENSG00000010244	3.33458e-27	0.258917	0.237	0.326	1.22049e-22	1
CCT2	ENSG00000166226	3.62635e-27	0.324856	0.221	0.305	1.32728e-22	1
DDX18	ENSG00000088205	5.01668e-27	0.275106	0.208	0.281	1.83615e-22	1
CCNK	ENSG00000090061	5.13972e-27	0.513912	0.207	0.201	1.88119e-22	1
SF3B4	ENSG00000143368	8.90309e-27	0.259961	0.157	0.212	3.25862e-22	1
PERP	ENSG00000112378	1.03417e-26	0.321131	0.101	0.083	3.78518e-22	1
PCBP2	ENSG00000197111	1.26199e-26	0.267315	0.53	0.63	4.61901e-22	1
PHF1	ENSG00000112511	2.51768e-26	0.429775	0.163	0.148	9.21494e-22	1
CCNT1	ENSG00000129315	3.58131e-26	0.427946	0.12	0.103	1.3108e-21	1
RARA	ENSG00000131759	4.73111e-26	0.394295	0.116	0.099	1.73163e-21	1
EPC1	ENSG00000120616	4.75576e-26	0.516568	0.216	0.211	1.74066e-21	1
MEX3C	ENSG00000176624	1.74819e-25	0.4103	0.113	0.096	6.39854e-21	1
SNU13	ENSG00000100138	2.12009e-25	0.255093	0.272	0.373	7.75976e-21	1
RPL36AL	ENSG00000165502	6.19989e-25	0.396968	0.422	0.494	2.26922e-20	1
POLR3E	ENSG00000058600	9.89589e-25	0.3379	0.1	0.083	3.622e-20	1
SNRNP200	ENSG00000144028	1.20055e-24	0.428703	0.186	0.175	4.39413e-20	1
RAB35	ENSG00000111737	1.24725e-24	0.253076	0.118	0.16	4.56505e-20	1
GCH1	ENSG00000131979	2.95111e-24	0.383451	0.11	0.094	1.08014e-19	1
DCAF5	ENSG00000139990	3.08561e-24	0.273238	0.148	0.199	1.12936e-19	1
JUN	ENSG00000177606	3.30156e-24	0.363867	0.678	0.728	1.2084e-19	1
ZBTB1	ENSG00000126804	3.34246e-24	0.387331	0.109	0.093	1.22338e-19	1
RAB5IF	ENSG00000101084	4.54311e-24	0.293228	0.165	0.222	1.66282e-19	1
RELA	ENSG00000173039	4.54753e-24	0.255974	0.215	0.289	1.66444e-19	1
NIPBL	ENSG00000164190	6.93495e-24	0.491676	0.272	0.281	2.53826e-19	1
DERL1	ENSG00000136986	6.95455e-24	0.277699	0.14	0.188	2.54544e-19	1
SPTY2D1	ENSG00000179119	8.02939e-24	0.582644	0.193	0.188	2.93884e-19	1
SAMD9	ENSG00000205413	8.68681e-24	0.398043	0.134	0.118	3.17946e-19	1
NOP53	ENSG00000105373	1.86689e-23	0.424662	0.335	0.361	6.83301e-19	1
SC5D	ENSG00000109929	2.17648e-23	0.452967	0.127	0.112	7.96614e-19	1
HSPA4	ENSG00000170606	2.90502e-23	0.355334	0.191	0.258	1.06327e-18	1
ANP32B	ENSG00000136938	2.97011e-23	0.284015	0.517	0.611	1.08709e-18	1
IFITM1	ENSG00000185885	4.26127e-23	0.338715	0.131	0.115	1.55967e-18	1
TIAL1	ENSG00000151923	4.67656e-23	0.250322	0.185	0.247	1.71167e-18	1
PPM1A	ENSG00000100614	5.07461e-23	0.251154	0.128	0.171	1.85736e-18	1
PCF11	ENSG00000165494	5.59822e-23	0.262561	0.173	0.23	2.049e-18	1
DOCK10	ENSG00000135905	7.36288e-23	0.393267	0.15	0.136	2.69489e-18	1
PDCL3	ENSG00000115539	9.42995e-23	0.406224	0.116	0.101	3.45145e-18	1
R3HDM2	ENSG00000179912	1.05655e-22	0.255787	0.12	0.16	3.86707e-18	1
PTBP1	ENSG00000011304	1.13203e-22	0.425912	0.395	0.459	4.14336e-18	1
DDX6	ENSG00000110367	1.1466e-22	0.465094	0.231	0.231	4.19666e-18	1
RNF10	ENSG00000022840	1.51377e-22	0.286825	0.211	0.285	5.54054e-18	1
FAM214A	ENSG00000047346	3.48194e-22	0.331305	0.1	0.084	1.27443e-17	1
GIMAP5	ENSG00000196329	4.40876e-22	0.270435	0.109	0.092	1.61365e-17	1
TUT4	ENSG00000134744	5.48237e-22	0.337195	0.108	0.092	2.0066e-17	1
AKAP17A	ENSG00000197976	6.87332e-22	0.391986	0.14	0.126	2.5157e-17	1
SHFL	ENSG00000130813	8.41757e-22	0.254443	0.153	0.201	3.08091e-17	1
MBD2	ENSG00000134046	3.61212e-21	0.297027	0.211	0.284	1.32207e-16	1
WDR26	ENSG00000162923	4.12451e-21	0.529922	0.275	0.294	1.50961e-16	1
ANKRD11	ENSG00000167522	7.44675e-21	0.261808	0.233	0.308	2.72559e-16	1
BRD4	ENSG00000141867	7.78585e-21	0.478225	0.326	0.36	2.8497e-16	1
SNHG1	ENSG00000255717	9.15785e-21	0.448714	0.15	0.138	3.35187e-16	1
LPIN2	ENSG00000101577	9.63333e-21	0.352962	0.112	0.097	3.5259e-16	1
SMC4	ENSG00000113810	1.26291e-20	0.279368	0.178	0.234	4.62239e-16	1
NXF1	ENSG00000162231	1.42287e-20	0.275974	0.184	0.243	5.20785e-16	1
2006-03-01	ENSG00000145495	1.42962e-20	0.272513	0.197	0.262	5.23254e-16	1
DNAJA2	ENSG00000069345	2.3649e-20	0.262045	0.134	0.178	8.65576e-16	1
MYLIP	ENSG00000007944	2.45542e-20	0.611152	0.261	0.274	8.98709e-16	1
NCK2	ENSG00000071051	3.27199e-20	0.44649	0.182	0.174	1.19758e-15	1
SLC35E1	ENSG00000127526	3.65435e-20	0.500457	0.193	0.189	1.33753e-15	1
MAGOH	ENSG00000162385	6.4366e-20	0.273443	0.152	0.201	2.35586e-15	1
IRF1	ENSG00000125347	7.11106e-20	0.458414	0.237	0.238	2.60272e-15	1
CAPZA1	ENSG00000116489	1.07692e-19	0.405853	0.382	0.436	3.94164e-15	1
RAP2C	ENSG00000123728	1.69844e-19	0.420728	0.134	0.122	6.21647e-15	1
ZC3H6	ENSG00000188177	1.91077e-19	0.415059	0.167	0.156	6.99359e-15	1
ENSA	ENSG00000143420	2.3971e-19	0.253607	0.3	0.407	8.77363e-15	1
STAT5A	ENSG00000126561	2.77466e-19	0.50835	0.164	0.154	1.01555e-14	1
PPP1CB	ENSG00000213639	3.3691e-19	0.451178	0.395	0.457	1.23312e-14	1
KDM5A	ENSG00000073614	3.61854e-19	0.492585	0.22	0.221	1.32442e-14	1
MAPKAPK2	ENSG00000162889	3.79385e-19	0.480375	0.3	0.323	1.38859e-14	1
PRPS1	ENSG00000147224	6.91857e-19	0.25738	0.118	0.155	2.53227e-14	1
KRAS	ENSG00000133703	9.15533e-19	0.258818	0.136	0.178	3.35094e-14	1
ARIH1	ENSG00000166233	1.07681e-18	0.535552	0.245	0.256	3.94123e-14	1
U2AF2	ENSG00000063244	1.1723e-18	0.27296	0.25	0.333	4.29074e-14	1
ARID1A	ENSG00000117713	1.38894e-18	0.488889	0.223	0.226	5.08365e-14	1
MED1	ENSG00000125686	1.45428e-18	0.251884	0.136	0.177	5.3228e-14	1
BHLHE40	ENSG00000134107	1.73393e-18	0.273889	0.458	0.488	6.34634e-14	1
SVIP	ENSG00000198168	2.75188e-18	0.318099	0.115	0.101	1.00721e-13	1
NR3C1	ENSG00000113580	5.37331e-18	0.539381	0.312	0.344	1.96669e-13	1
CNOT2	ENSG00000111596	6.89547e-18	0.605107	0.203	0.205	2.52381e-13	1
AMZ2	ENSG00000196704	1.28941e-17	0.269677	0.156	0.204	4.71936e-13	1
LRRFIP1	ENSG00000124831	1.91159e-17	0.341156	0.473	0.554	6.99661e-13	1
UBE2B	ENSG00000119048	3.09302e-17	0.524295	0.293	0.324	1.13208e-12	1
DOCK2	ENSG00000134516	3.18635e-17	0.336387	0.129	0.116	1.16624e-12	1
HSPA6	ENSG00000173110	5.06675e-17	0.809304	0.244	0.303	1.85448e-12	1
SRSF6	ENSG00000124193	5.16053e-17	0.496776	0.257	0.272	1.88881e-12	1
ACIN1	ENSG00000100813	5.27988e-17	0.28336	0.184	0.24	1.93249e-12	1
KANSL1	ENSG00000120071	6.74676e-17	0.397978	0.144	0.134	2.46938e-12	1
ROCK1	ENSG00000067900	8.008e-17	0.255671	0.296	0.395	2.93101e-12	1
SMG1	ENSG00000157106	1.08707e-16	0.408652	0.157	0.148	3.9788e-12	1
RMND5A	ENSG00000153561	1.38216e-16	0.379365	0.104	0.092	5.05883e-12	1
HBP1	ENSG00000105856	1.52267e-16	0.534534	0.265	0.285	5.57313e-12	1
TSPYL1	ENSG00000189241	4.11444e-16	0.457595	0.175	0.171	1.50593e-11	1
SNHG12	ENSG00000197989	5.28775e-16	0.454432	0.177	0.173	1.93537e-11	1
SNRPB	ENSG00000125835	7.71457e-16	0.278383	0.265	0.351	2.82361e-11	1
TLK1	ENSG00000198586	7.72524e-16	0.392163	0.146	0.137	2.82751e-11	1
HSPA9	ENSG00000113013	8.17542e-16	0.45961	0.335	0.381	2.99228e-11	1
PMEPA1	ENSG00000124225	8.94261e-16	0.477904	0.313	0.337	3.27308e-11	1
MFHAS1	ENSG00000147324	1.06395e-15	0.255749	0.134	0.171	3.89417e-11	1
NR1D2	ENSG00000174738	1.70732e-15	0.392462	0.134	0.125	6.24897e-11	1
ASXL2	ENSG00000143970	1.7093e-15	0.406276	0.137	0.127	6.25621e-11	1
HSPA1A	ENSG00000204389	1.91695e-15	0.708288	0.745	0.856	7.01624e-11	1
CDK6	ENSG00000105810	2.3002e-15	0.28681	0.121	0.155	8.41895e-11	1
RALGDS	ENSG00000160271	2.42192e-15	0.389117	0.165	0.157	8.86446e-11	1
PAIP2	ENSG00000120727	2.50109e-15	0.286365	0.23	0.302	9.15423e-11	1
CTR9	ENSG00000198730	5.33373e-15	0.465361	0.161	0.156	1.9522e-10	1
GCC2	ENSG00000135968	5.49114e-15	0.449225	0.235	0.242	2.00981e-10	1
DNAJB9	ENSG00000128590	6.94621e-15	0.311222	0.191	0.247	2.54238e-10	1
USP47	ENSG00000170242	7.44484e-15	0.255925	0.151	0.194	2.72489e-10	1
PSME1	ENSG00000092010	1.28495e-14	0.268838	0.246	0.322	4.70304e-10	1
WIPF2	ENSG00000171475	1.42877e-14	0.305319	0.188	0.243	5.22944e-10	1
SURF4	ENSG00000148248	1.64085e-14	0.31128	0.259	0.34	6.00569e-10	1
MAPRE1	ENSG00000101367	2.03825e-14	0.280709	0.292	0.391	7.46019e-10	1
FBXW7	ENSG00000109670	3.36557e-14	0.409941	0.158	0.151	1.23183e-09	1
OSTF1	ENSG00000134996	3.80073e-14	0.255063	0.138	0.176	1.39111e-09	1
PTBP3	ENSG00000119314	4.73036e-14	0.445139	0.249	0.264	1.73136e-09	1
ANKHD1	ENSG00000131503	6.91522e-14	0.458196	0.234	0.244	2.53104e-09	1
INTS6	ENSG00000102786	1.18092e-13	0.475688	0.146	0.14	4.32228e-09	1
RNF168	ENSG00000163961	1.59727e-13	0.404717	0.124	0.115	5.84617e-09	1
TMEM259	ENSG00000182087	1.80003e-13	0.264956	0.157	0.199	6.58829e-09	1
HCG18	ENSG00000231074	1.85279e-13	0.332248	0.103	0.093	6.78139e-09	1
EMD	ENSG00000102119	1.8813e-13	0.475831	0.283	0.309	6.88576e-09	1
CRIP1	ENSG00000213145	2.22279e-13	0.279813	0.193	0.242	8.13565e-09	1
PAPOLA	ENSG00000090060	2.24104e-13	0.466121	0.338	0.391	8.20245e-09	1
DCP1A	ENSG00000272886	2.3395e-13	0.287539	0.135	0.173	8.56279e-09	1
CEBPZ	ENSG00000115816	2.7483e-13	0.476193	0.194	0.196	1.00591e-08	1
KIAA2026	ENSG00000183354	2.90893e-13	0.287348	0.15	0.19	1.0647e-08	1
BCL3	ENSG00000069399	3.18917e-13	0.300845	0.169	0.214	1.16727e-08	1
PAFAH1B1	ENSG00000007168	1.01575e-12	0.323168	0.218	0.284	3.71774e-08	1
RBMX	ENSG00000147274	1.04686e-12	0.286122	0.29	0.384	3.83161e-08	1
ZDHHC20	ENSG00000180776	1.27995e-12	0.252796	0.111	0.141	4.68474e-08	1
MAPRE2	ENSG00000166974	2.17775e-12	0.53093	0.291	0.324	7.97076e-08	1
ZHX2	ENSG00000178764	2.8914e-12	0.349357	0.112	0.103	1.05828e-07	1
TOP1	ENSG00000198900	3.01706e-12	0.308908	0.257	0.332	1.10427e-07	1
LBR	ENSG00000143815	5.56387e-12	0.324483	0.112	0.103	2.03643e-07	1
NAF1	ENSG00000145414	7.38234e-12	0.530213	0.127	0.12	2.70201e-07	1
RSL24D1	ENSG00000137876	9.87978e-12	0.3114	0.236	0.307	3.6161e-07	1
RBM26	ENSG00000139746	1.23563e-11	0.255454	0.124	0.155	4.52254e-07	1
SSH2	ENSG00000141298	1.26967e-11	0.347028	0.112	0.103	4.64713e-07	1
PHF3	ENSG00000118482	1.36923e-11	0.428887	0.22	0.227	5.01153e-07	1
RBM25	ENSG00000119707	1.55797e-11	0.425446	0.342	0.393	5.70233e-07	1
TAF3	ENSG00000165632	2.17701e-11	0.253453	0.121	0.151	7.96806e-07	1
CHRAC1	ENSG00000104472	3.24109e-11	0.29745	0.141	0.177	1.18627e-06	1
SETX	ENSG00000107290	4.00661e-11	0.290034	0.165	0.207	1.46646e-06	1
LITAF	ENSG00000189067	8.04546e-11	0.305602	0.479	0.551	2.94472e-06	1
ADNP	ENSG00000101126	8.71206e-11	0.293197	0.133	0.166	3.1887e-06	1
RFX1	ENSG00000132005	1.19735e-10	0.384201	0.107	0.1	4.38243e-06	1
SAFB2	ENSG00000130254	1.33904e-10	0.443191	0.196	0.201	4.90104e-06	1
RNF139	ENSG00000170881	1.5642e-10	0.431475	0.136	0.132	5.72512e-06	1
YME1L1	ENSG00000136758	1.93074e-10	0.331231	0.252	0.328	7.06671e-06	1
STX16	ENSG00000124222	1.98644e-10	0.279128	0.141	0.175	7.27056e-06	1
IL4R	ENSG00000077238	2.67788e-10	0.269668	0.177	0.22	9.80132e-06	1
MOB1A	ENSG00000114978	2.90331e-10	0.309316	0.264	0.343	1.06264e-05	1
CNOT1	ENSG00000125107	8.06797e-10	0.434151	0.191	0.196	2.95296e-05	1
DHX36	ENSG00000174953	9.03429e-10	0.4896	0.196	0.204	3.30664e-05	1
CHD3	ENSG00000170004	9.94457e-10	0.378964	0.142	0.138	3.63981e-05	1
HMGN4	ENSG00000182952	1.01411e-09	0.276785	0.148	0.183	3.71175e-05	1
JPT1	ENSG00000189159	1.0884e-09	0.271939	0.122	0.151	3.98364e-05	1
HMGCS1	ENSG00000112972	1.16433e-09	0.265043	0.082	0.102	4.26156e-05	1
SYNE1	ENSG00000131018	1.45794e-09	0.305957	0.192	0.241	5.33622e-05	1
MAP3K2	ENSG00000169967	1.64885e-09	0.488108	0.257	0.281	6.03497e-05	1
RNPS1	ENSG00000205937	1.78852e-09	0.312748	0.222	0.283	6.54616e-05	1
HEXIM1	ENSG00000186834	1.93939e-09	0.485599	0.251	0.272	7.09834e-05	1
RBM4	ENSG00000173933	2.35674e-09	0.345129	0.233	0.3	8.62589e-05	1
DGKA	ENSG00000065357	2.71497e-09	0.335587	0.152	0.148	9.93708e-05	1
RIOK1	ENSG00000124784	2.76212e-09	0.251886	0.088	0.109	0.000101096	1
HUWE1	ENSG00000086758	2.98111e-09	0.310612	0.181	0.226	0.000109112	1
CCNG1	ENSG00000113328	4.16402e-09	0.287924	0.141	0.175	0.000152407	1
ISCA1	ENSG00000135070	6.02286e-09	0.427298	0.155	0.154	0.000220443	1
LSM14A	ENSG00000257103	6.06865e-09	0.315616	0.226	0.288	0.000222119	1
OPTN	ENSG00000123240	6.41119e-09	0.418624	0.259	0.28	0.000234656	1
SLFN11	ENSG00000172716	6.55755e-09	0.306111	0.117	0.144	0.000240013	1
MYCBP2	ENSG00000005810	7.34749e-09	0.416707	0.236	0.251	0.000268925	1
MRPL10	ENSG00000159111	7.40981e-09	0.35421	0.112	0.106	0.000271206	1
ZPR1	ENSG00000109917	8.1717e-09	0.275149	0.1	0.123	0.000299092	1
FKBP4	ENSG00000004478	1.1136e-08	0.744911	0.257	0.286	0.000407587	1
AKAP9	ENSG00000127914	1.42831e-08	0.312351	0.244	0.307	0.000522775	1
POLG	ENSG00000140521	1.45262e-08	0.331211	0.114	0.108	0.000531675	1
SLC20A1	ENSG00000144136	2.16471e-08	0.362648	0.182	0.226	0.000792305	1
PLK3	ENSG00000173846	2.29604e-08	0.342077	0.129	0.159	0.000840374	1
MOB4	ENSG00000115540	4.11711e-08	0.283715	0.106	0.13	0.0015069	1
HMGN1	ENSG00000205581	4.19486e-08	0.393008	0.325	0.374	0.00153536	1
RAB11FIP1	ENSG00000156675	4.79107e-08	0.466523	0.164	0.166	0.00175358	1
DDX21	ENSG00000165732	5.2906e-08	0.379232	0.358	0.411	0.00193641	1
USP1	ENSG00000162607	5.6249e-08	0.264718	0.119	0.145	0.00205877	1
JAZF1	ENSG00000153814	6.81635e-08	0.328678	0.1	0.094	0.00249485	1
BCL9L	ENSG00000186174	7.08871e-08	0.396043	0.162	0.163	0.00259454	1
CDV3	ENSG00000091527	7.40961e-08	0.400481	0.347	0.408	0.00271199	1
PHIP	ENSG00000146247	8.40671e-08	0.338943	0.196	0.242	0.00307694	1
LYAR	ENSG00000145220	8.66473e-08	0.329199	0.102	0.096	0.00317138	1
MIER1	ENSG00000198160	1.08158e-07	0.306809	0.183	0.226	0.00395869	1
SNHG6	ENSG00000245910	1.14697e-07	0.367775	0.356	0.416	0.00419803	1
LRRC8C	ENSG00000171488	1.43682e-07	0.387482	0.146	0.145	0.0052589	1
GAS5	ENSG00000234741	1.63623e-07	0.334908	0.36	0.417	0.00598878	1
CNBP	ENSG00000169714	1.91747e-07	0.273097	0.327	0.428	0.00701812	1
CCL4L2	ENSG00000276070	2.2438e-07	0.27924	0.272	0.266	0.00821252	1
GPSM3	ENSG00000213654	2.95431e-07	0.306782	0.14	0.138	0.0108131	1
TRIR	ENSG00000123144	3.5845e-07	0.303078	0.436	0.535	0.0131196	1
EIF3A	ENSG00000107581	3.70539e-07	0.258309	0.342	0.443	0.0135621	1
TOP2B	ENSG00000077097	4.40527e-07	0.286293	0.154	0.188	0.0161237	1
ARGLU1	ENSG00000134884	4.75525e-07	0.410913	0.254	0.277	0.0174047	1
MSI2	ENSG00000153944	5.76909e-07	0.324501	0.119	0.115	0.0211154	1
RSBN1	ENSG00000081019	6.03402e-07	0.31012	0.101	0.096	0.0220851	1
ZNF410	ENSG00000119725	7.25242e-07	0.30378	0.116	0.141	0.0265446	1
NASP	ENSG00000132780	7.49674e-07	0.299682	0.126	0.152	0.0274388	1
PRPF4B	ENSG00000112739	9.25682e-07	0.304478	0.181	0.221	0.0338809	1
OTUD5	ENSG00000068308	1.24355e-06	0.269175	0.112	0.135	0.0455152	1
BDP1	ENSG00000145734	1.3452e-06	0.404629	0.162	0.164	0.0492356	1
AAK1	ENSG00000115977	1.69444e-06	0.379099	0.169	0.173	0.0620183	1
CHST12	ENSG00000136213	1.96939e-06	0.386083	0.117	0.115	0.0720815	1
PCNA	ENSG00000132646	1.97199e-06	0.309074	0.14	0.17	0.0721767	1
ZNF644	ENSG00000122482	2.04823e-06	0.316972	0.108	0.13	0.0749674	1
EGR2	ENSG00000122877	2.17896e-06	0.361684	0.142	0.169	0.0797522	1
MACF1	ENSG00000127603	2.36243e-06	0.291516	0.298	0.379	0.0864674	1
ALG13	ENSG00000101901	2.44254e-06	0.280431	0.106	0.127	0.0893996	1
RASGEF1B	ENSG00000138670	2.58491e-06	0.378859	0.187	0.227	0.0946104	1
DYNLL2	ENSG00000264364	2.59028e-06	0.461545	0.24	0.263	0.0948068	1
PNRC2	ENSG00000189266	3.20937e-06	0.322257	0.261	0.331	0.117466	1
SLC25A5	ENSG00000005022	3.30695e-06	0.382318	0.377	0.453	0.121038	1
NCOR1	ENSG00000141027	3.39417e-06	0.442198	0.242	0.265	0.12423	1
RAP1A	ENSG00000116473	3.78494e-06	0.33518	0.254	0.321	0.138533	1
ZCCHC2	ENSG00000141664	4.03241e-06	0.356007	0.108	0.105	0.14759	1
ABCG1	ENSG00000160179	4.2905e-06	0.377277	0.17	0.174	0.157037	1
PPP4R2	ENSG00000163605	4.51481e-06	0.340866	0.164	0.201	0.165247	1
HELZ	ENSG00000198265	5.30434e-06	0.353047	0.122	0.12	0.194144	1
CEP350	ENSG00000135837	5.95154e-06	0.330116	0.177	0.216	0.217832	1
DNAJC1	ENSG00000136770	8.60889e-06	0.336138	0.149	0.181	0.315094	1
CMTM7	ENSG00000153551	9.01568e-06	0.36122	0.135	0.135	0.329983	1
EFHD2	ENSG00000142634	9.4744e-06	0.421698	0.225	0.244	0.346773	1
RASA3	ENSG00000185989	9.52925e-06	0.308145	0.158	0.19	0.34878	1
ZNF655	ENSG00000197343	1.08573e-05	0.266978	0.12	0.143	0.397386	1
MDFIC	ENSG00000135272	1.08581e-05	0.446712	0.178	0.188	0.397416	1
FUBP1	ENSG00000162613	1.09451e-05	0.438851	0.193	0.206	0.400602	1
ILF3	ENSG00000129351	1.10737e-05	0.329776	0.224	0.278	0.405308	1
RPS6KA3	ENSG00000177189	1.13706e-05	0.420291	0.227	0.246	0.416174	1
PRDM2	ENSG00000116731	1.30734e-05	0.429899	0.168	0.175	0.478501	1
PPM1K	ENSG00000163644	1.32825e-05	0.333502	0.123	0.121	0.486154	1
POLR2A	ENSG00000181222	1.48765e-05	0.393912	0.212	0.263	0.544494	1
BIRC2	ENSG00000110330	1.49009e-05	0.369446	0.175	0.214	0.545389	1
SNHG8	ENSG00000269893	1.53737e-05	0.369291	0.222	0.275	0.562693	1
TOPORS	ENSG00000197579	1.62967e-05	0.356975	0.13	0.155	0.596475	1
RSRP1	ENSG00000117616	1.65358e-05	0.319504	0.193	0.234	0.605229	1
PCNX1	ENSG00000100731	1.92538e-05	0.298043	0.103	0.099	0.70471	1
WDR82	ENSG00000164091	2.0892e-05	0.425122	0.274	0.31	0.764669	1
GPATCH8	ENSG00000186566	2.2863e-05	0.277622	0.117	0.138	0.836809	1
SLC1A5	ENSG00000105281	3.66648e-05	0.51831	0.183	0.195	1	1
H2AFX	ENSG00000188486	3.92119e-05	0.499863	0.157	0.163	1	1
CCDC186	ENSG00000165813	4.52596e-05	0.374147	0.143	0.145	1	1
ZNF131	ENSG00000172262	5.06854e-05	0.28041	0.106	0.125	1	1
ABLIM1	ENSG00000099204	5.31852e-05	0.340021	0.147	0.147	1	1
JADE1	ENSG00000077684	5.49894e-05	0.290058	0.104	0.1	1	1
TRIM28	ENSG00000130726	8.05127e-05	0.307634	0.118	0.14	1	1
ETF1	ENSG00000120705	8.18164e-05	0.345	0.263	0.332	1	1
SUZ12	ENSG00000178691	8.46741e-05	0.408549	0.155	0.161	1	1
RBM27	ENSG00000091009	0.000100291	0.310982	0.145	0.172	1	1
PMF1	ENSG00000160783	0.000103994	0.254733	0.106	0.124	1	1
PPIG	ENSG00000138398	0.000125137	0.330079	0.272	0.34	1	1
YY1	ENSG00000100811	0.000133963	0.397468	0.335	0.398	1	1
KLHL24	ENSG00000114796	0.000162988	0.397609	0.137	0.14	1	1
PDE4A	ENSG00000065989	0.000176026	0.338171	0.111	0.109	1	1
YIPF5	ENSG00000145817	0.000180886	0.394298	0.149	0.178	1	1
BAZ2A	ENSG00000076108	0.000190483	0.396106	0.168	0.175	1	1
RYBP	ENSG00000163602	0.000193345	0.413828	0.263	0.294	1	1
PNN	ENSG00000100941	0.000193997	0.356348	0.199	0.242	1	1
ARRDC3	ENSG00000113369	0.000197784	0.330862	0.152	0.18	1	1
DENND4A	ENSG00000174485	0.000198058	0.36253	0.12	0.12	1	1
CCDC59	ENSG00000133773	0.000202904	0.37516	0.165	0.199	1	1
USP34	ENSG00000115464	0.000205046	0.326268	0.179	0.214	1	1
AC020916.1	ENSG00000267519	0.000207523	0.420418	0.12	0.119	1	1
SRSF11	ENSG00000116754	0.000208661	0.37544	0.348	0.415	1	1
NABP1	ENSG00000173559	0.000212425	0.325807	0.128	0.151	1	1
TAP2	ENSG00000204267	0.000251762	0.256386	0.107	0.125	1	1
RBM5	ENSG00000003756	0.000261733	0.289398	0.168	0.2	1	1
GPCPD1	ENSG00000125772	0.000316232	0.304332	0.171	0.203	1	1
RBM22	ENSG00000086589	0.00032147	0.366254	0.187	0.227	1	1
NECAP1	ENSG00000089818	0.000337928	0.251	0.09	0.105	1	1
CDC42SE1	ENSG00000197622	0.000368576	0.291083	0.295	0.369	1	1
VAMP2	ENSG00000220205	0.000384984	0.373808	0.319	0.369	1	1
CDK12	ENSG00000167258	0.000415441	0.297562	0.129	0.151	1	1
ODF2L	ENSG00000122417	0.000472942	0.258057	0.102	0.118	1	1
PIM1	ENSG00000137193	0.000475704	0.376443	0.258	0.281	1	1
STAG2	ENSG00000101972	0.000489283	0.32836	0.186	0.223	1	1
SLC30A1	ENSG00000170385	0.000501431	0.418262	0.123	0.145	1	1
CERK	ENSG00000100422	0.000522298	0.310246	0.138	0.14	1	1
NIN	ENSG00000100503	0.000588234	0.387527	0.137	0.141	1	1
PPP1R15B	ENSG00000158615	0.00068117	0.34179	0.306	0.344	1	1
XRN1	ENSG00000114127	0.000791289	0.269855	0.117	0.135	1	1
PSMB9	ENSG00000240065	0.000792188	0.332503	0.151	0.155	1	1
QRICH1	ENSG00000198218	0.000802011	0.295881	0.139	0.163	1	1
POLR2K	ENSG00000147669	0.000885338	0.364463	0.139	0.165	1	1
PAK2	ENSG00000180370	0.000975788	0.342616	0.264	0.328	1	1
SS18L2	ENSG00000008324	0.00101874	0.33586	0.115	0.115	1	1
TSC22D2	ENSG00000196428	0.00103593	0.523121	0.245	0.275	1	1
ASXL1	ENSG00000171456	0.00144512	0.376423	0.153	0.159	1	1
DDX17	ENSG00000100201	0.00149866	0.271695	0.427	0.524	1	1
LNPEP	ENSG00000113441	0.00158337	0.355781	0.153	0.158	1	1
NAA50	ENSG00000121579	0.00165694	0.46553	0.206	0.227	1	1
STIM1	ENSG00000167323	0.00185387	0.310105	0.141	0.165	1	1
NXT1	ENSG00000132661	0.0020256	0.329746	0.114	0.133	1	1
FKBP5	ENSG00000096060	0.0020349	0.377111	0.135	0.158	1	1
ABCF1	ENSG00000204574	0.00213709	0.362564	0.184	0.22	1	1
STARD7	ENSG00000084090	0.00215423	0.521874	0.22	0.247	1	1
ATM	ENSG00000149311	0.00216485	0.334239	0.14	0.143	1	1
CWC25	ENSG00000273559	0.00222214	0.293142	0.121	0.14	1	1
STAT5B	ENSG00000173757	0.00231294	0.338002	0.176	0.185	1	1
KPNA2	ENSG00000182481	0.00256613	0.466665	0.157	0.167	1	1
DDX39B	ENSG00000198563	0.00263912	0.343622	0.36	0.435	1	1
JARID2	ENSG00000008083	0.00270327	0.319329	0.141	0.144	1	1
GBP2	ENSG00000162645	0.00278979	0.426387	0.273	0.31	1	1
MRPS6	ENSG00000243927	0.00284024	0.313745	0.157	0.183	1	1
STK24	ENSG00000102572	0.00338302	0.3533	0.247	0.304	1	1
PFKFB3	ENSG00000170525	0.00376887	0.360781	0.265	0.32	1	1
SCAF11	ENSG00000139218	0.00398396	0.341713	0.319	0.405	1	1
VSIR	ENSG00000107738	0.00406263	0.356084	0.11	0.111	1	1
VPS13C	ENSG00000129003	0.00420398	0.317127	0.163	0.191	1	1
CMC2	ENSG00000103121	0.00434534	0.389291	0.115	0.118	1	1
TLE3	ENSG00000140332	0.00436438	0.391632	0.163	0.173	1	1
PDS5A	ENSG00000121892	0.00509223	0.335799	0.15	0.175	1	1
ARID5B	ENSG00000150347	0.00548412	0.397442	0.293	0.358	1	1
PSME4	ENSG00000068878	0.00624137	0.395177	0.146	0.153	1	1
TRMT10C	ENSG00000174173	0.0070465	0.334571	0.101	0.102	1	1
PRELID3B	ENSG00000101166	0.00757071	0.349364	0.117	0.12	1	1
ZNF800	ENSG00000048405	0.008344	0.26904	0.097	0.11	1	1
AZIN1	ENSG00000155096	0.00884809	0.450558	0.285	0.337	1	1
CBX4	ENSG00000141582	0.00948668	0.467826	0.187	0.204	1	1
RPS15	ENSG00000115268	0.00985529	0.279374	0.432	0.533	1	1
COL3A1	ENSG00000168542	0	2.58256	0.938	0.384	0	2
COL1A1	ENSG00000108821	0	2.46983	0.925	0.392	0	2
LUM	ENSG00000139329	0	2.37214	0.829	0.22	0	2
[truncated: 23,152 more rows]
